# Supplementary material for: RNA degradome analysis reveals DNE1 endoribonuclease is required for the turnover of diverse mRNA substrates in Arabidopsis
Source: Plant Cell. 2023 Apr 18;35(6):1936–55. doi: 10.1093/plcell/koad085 (PMC10226599; doi:10.1093/plcell/koad085)
Supplement: koad085_Supplementary_Data [file koad085_supplementary_data.zip]

Archive with 3 entries (3 files):
- 022823_Author_Revisions_Checklist.pdf
- TPC2022RA00859R2_Supplemental_Datasets.xlsx
- TPC2022RA00859R2_TPC2022RA00859R2_Supplemental_Figures_Tables_Final.docx
