# Supplementary material for: RNA degradome analysis reveals DNE1 endoribonuclease is required for the turnover of diverse mRNA substrates in Arabidopsis
Source: Plant Cell. 2023 Apr 18;35(6):1936–55. doi: 10.1093/plcell/koad085 (PMC10226599; doi:10.1093/plcell/koad085)
Supplement: koad085_Supplementary_Data [file koad085_supplementary_data.zip › TPC2022RA00859R2_Supplemental_Datasets.xlsx]

## Sheet: Data Set S1
Supplemental Dataset. Nagarajan, Stuart et al., The Plant Cell (2023)
							RNA degradome Biorep 1					RNA degradome Biorep 2									Seedling RNA-seq analysis														Raxwal et al., 2020				Degtair et al., 2015		Drechsel et al., 2013	Gloggnitzer et al., 2014		TAIR10 uORF
																														Rep 2 Cleavage/mRNA abundance Ratio		Rep 2 Cleavage/mRNA abundance Ratio
Transcript ID	Biotype	Cleavage Site	Site Type	Primary Site	Sequence	Feature	Col0_cpm1	xrn4_cpm1	dne1xrn4_cpm1	Log2FC_xrn4_v_Col0_Rep1	Log2FC_xrn4_v_dne1xrn4_Rep1	Col0_cpm2	xrn4_cpm2	dne1xrn4_cpm2	Log2FC_xrn4_v_Col0_Rep2	Log2FC_xrn4_v_dne1xrn4_Rep2	mRNA	Locus	Annotation	Name	Col0_rpkm	xrn4_rpkm	dne1xrn4_rpkm	Log2FC_xrn4_v_Col0	q-value	Log2FC_dne1xrn4_v_Col0	q-value	Log2FC_dne1xrn4_v_xrn4	q-value	xrn4/dne1xrn4	dne1xrn4/Col-0	xrn4/dne1xrn4	dne1xrn4/Col-0	Gene	upf1pad4_log2FC	upf1pad4_reg	smg7pad4_log2FC	smg7pad4_reg	upf1_FC	upf3_FC	upf1upf3_FC	smg7_vs_ pad4_log2FC	smg7_vs_pad4_qval
AT2G22430.1	mRNA	2:9526591-9526592	MaxSeq	MaxSeq	gagguaauuucuuccaguuuGUGAAAAUGGAGCAGACGGA	Exon	11.7907	229.711	3.08707	4.65361	4.58028	12.8582	388.34	8.61649	4.88516	4.47875	AT2G22430.1	2:9525988-9527845	ID=transcript:AT2G22430.1;Parent=gene:AT2G22430;biotype=protein_coding;transcript_id=AT2G22430.1	ATHB-6	172.929	185.319	189.943	0.0998283	0.99956	0.135386	0.99956	0.0355575	0.99956	6.25299	-2.06873	5.52963	-0.712903	AT2G22430	-0.159616	0.655248	0.0712068	0.468395			1.1512	0.141797	0.34414
AT5G11580.2	mRNA	5:3720473-3720474	MaxSeq	MaxSeq	ggauuauuccacacaagcguGGUGUCCUCUGAGGGAUACG	Exon	0.693947	92.829	0.1	6.28092	7.86591	0.492923	107.278	0.647221	6.65715	5.86336	AT5G11580.2	5:3718804-3721425	ID=transcript:AT5G11580.2;Parent=gene:AT5G11580;biotype=protein_coding;transcript_id=AT5G11580.2	-	3.48954	3.68115	2.68649	0.0771196	0.99956	-0.377314	0.99956	-0.454433	0.99956	9.404	-2.41751	6.91845	0.770211	AT5G11580	1.20777	0.00412515	0.370289	0.0908816			-0.0393142	0.392101	0.00134651
AT2G18160.1	mRNA	2:7898478-7898479	Major Internal	Decapped	gacuccaaucucucaacgagAUCGUUGAUCUUGUUCAAUC	Exon	1.47383	83.3933	0.926121	6.28754	5.51777	1.46116	90.2673	1.09223	6.10529	6.29176	AT2G18160.1	2:7898012-7899242	ID=transcript:AT2G18160.1;Parent=gene:AT2G18160;biotype=protein_coding;transcript_id=AT2G18160.1	BZIP2	73.9373	93.2238	111.372	0.334395	0.99956	0.591011	0.100969	0.256616	0.99956	6.7492	-1.26131	6.62547	-1.01085	AT2G18160	0.754209	0.0126393	0.628255	0.00331511				0.633185	4.75e-08	AT2G18160.1
AT5G10930.1	mRNA	5:3445943-3445944	MaxSeq	MaxSeq	uucgaauucauauccucgauGUCUUCCGGAUUUGACUUAU	Exon	2.73712	75.5278	2.77836	4.45384	2.55712	3.21456	130.356	5.94659	4.82819	3.46625	AT5G10930.1	5:3445029-3447278	ID=transcript:AT5G10930.1;Parent=gene:AT5G10930;biotype=protein_coding;transcript_id=AT5G10930.1	CIPK5	9.84179	14.7197	12.9749	0.580751	0.142404	0.398727	0.99956	-0.182024	0.99956	4.58268	-0.377156	4.27223	0.488711	AT5G10930	1.26422	0.0993534	0.379807	0.0359281			-0.287983	0.31964	0.246569
AT3G22380.1	mRNA	3:7918983-7918984	MaxSeq	MaxSeq	augacuuuaaaagagucugaUGAAGAAAGAAGCAGACGGA	3'UTR	0.840041	70.1987	1.25632	5.19039	4.61918	0.698307	95.2145	0.79658	5.43342	4.86	AT3G22380.1	3:7912905-7919707	ID=transcript:AT3G22380.1;Parent=gene:AT3G22380;biotype=protein_coding;transcript_id=AT3G22380.1	TIC	11.6437	14.9566	14.9803	0.361227	0.99956	0.363512	0.99956	0.00228482	0.99956	5.80645	0.217155	6.9035	-0.173559	AT3G22380	0.371877	0.137394	0.308109	0.0119478			0.0587308	0.298275	0.046276
AT3G02470.1	mRNA	3:510946-510947	MaxSeq	MaxSeq	cucaauugaaggggaugcaaUCUCCACGAUCCAUGUGACC	Exon	2.37403	66.1788	2.51265	3.94505	3.93884	1.31446	63.4404	3.33568	4.64119	3.39754	AT3G02470.1	3:509117-511561	ID=transcript:AT3G02470.1;Parent=gene:AT3G02470;biotype=protein_coding;transcript_id=AT3G02470.1	SAMDC1	8.46784	13.7905	10.6695	0.703615	0.99956	0.333434	0.99956	-0.370181	0.99956	4.34891	-0.251555	3.87917	1.01008	AT3G02470	2.91392	0.232038	0.0144845	0.956803			0.714884	0.256425	0.0397151	AT3G02470.1
AT5G16030.5	mRNA	5:5238963-5238964	MaxSeq	MaxSeq	uuagagucauucacgaggauCUUUAUGCUCCUGAUCCUGA	Exon	1.60704	62.2334	1.0279	3.35759	3.23507	1.602	74.319	1.59316	3.618	2.84824	AT5G16030.5	5:5238502-5240578	ID=transcript:AT5G16030.5;Parent=gene:AT5G16030;biotype=protein_coding;transcript_id=AT5G16030.5	-	79.2641	73.5515	81.1743	-0.107914	0.99956	0.0343553	0.99956	0.142269	0.99956	6.06219	-0.679061	5.68604	-0.0423384	AT5G16030							-4.48475	-0.000434153	1
AT1G79160.1	mRNA	1:29780034-29780035	MaxSeq	MaxSeq	cggaugauacgguuuacgauCAUUAUAGGACGGAGGCUGU	Exon	4.73732	59.1334	0.926121	3.99047	4.76722	4.18867	81.5406	1.69903	4.33852	5.0136	AT1G79160.1	1:29779517-29780876	ID=transcript:AT1G79160.1;Parent=gene:AT1G79160;biotype=protein_coding;transcript_id=AT1G79160.1	-	18.025	17.2663	17.3266	-0.0620375	0.99956	-0.05701	0.99956	0.00502752	0.99956	6.00166	-2.29779	5.58976	-1.24477	AT1G79160	-0.174436	0.658011	-0.465834	0.0268709			2.10075	-0.475491	0.0388945
AT4G15550.1	mRNA	4:8878195-8878196	MaxSeq	MaxSeq	uuguuucgugacgcauugcgGGUGGAACUCUACGCUGGAG	Exon	1.89493	58.9439	3.08707	4.12113	2.37832	3.99384	109.902	4.61164	4.58073	2.79984	AT4G15550.1	4:8877590-8879327	ID=transcript:AT4G15550.1;Parent=gene:AT4G15550;biotype=protein_coding;transcript_id=AT4G15550.1	UGT75D1	41.3137	34.1131	33.3272	-0.276294	0.99956	-0.30992	0.99956	-0.0336257	0.99956	4.22141	1.01401	4.54117	0.517424	AT4G15550	1.01712	0.132177	-0.499045	0.0134901			-1.84651	-0.456287	0.0149717
AT2G42190.3	mRNA	2:17583067-17583068	Major Internal	Decapped	agaaggaaaaaaagaaacuuUAUACUGUUUGGUUCUUAGG	5'UTR	1.27832	57.4691	1.14211	4.33914	4.34371	1.47877	71.734	1.59316	4.49481	4.33165	AT2G42190.3	2:17582692-17584347	ID=transcript:AT2G42190.3;Parent=gene:AT2G42190;biotype=protein_coding;transcript_id=AT2G42190.3	-	2.4051	2.5452	2.68405	0.0816791	0.99956	0.158313	0.99956	0.0766342	0.99956	5.72965	-0.320862	5.56933	-0.0508212	AT2G42190	-0.585304	0.189554	0.459139	0.00517833			-0.601097	0.46718	0.000442335
AT1G24625.1	mRNA	1:8726123-8726124	MaxSeq	MaxSeq	ucaggugguugaggaagcugAGGCUCCGGUGGUUGUGGUG	Exon	0.736916	57.3329	0.926121	6.0894	5.11405	0.292233	62.5872	0.849513	6.22874	5.85255	AT1G24625.1	1:8725789-8727212	ID=transcript:AT1G24625.1;Parent=gene:AT1G24625;biotype=protein_coding;transcript_id=AT1G24625.1	ZFP7	32.7664	33.0503	34.3225	0.0124478	0.99956	0.0669386	0.99956	0.0544908	0.99956	6.00651	0.262763	6.25758	1.47258	AT1G24625	0.183746	0.633599	0.112265	0.425862			-1.00925	0.290848	0.126454
AT1G13245.1	mRNA	1:4525864-4525865	Major Internal	Decapped	augugucgucaugcuucuuuGUUGGCACGAUUGAUCCUCA	Exon	4.10568	54.7742	2.0066	3.50052	2.5247	3.01974	97.2214	4.85436	4.3631	3.35328	AT1G13245.1	1:4525414-4526204	ID=transcript:AT1G13245.1;Parent=gene:AT1G13245;biotype=protein_coding;transcript_id=AT1G13245.1	RTFL17	65.9314	71.9967	92.8703	0.126965	0.99956	0.494251	0.498891	0.367287	0.99956	5.13796	-1.52712	4.69121	0.190605	AT1G13245	1.9778	0.000767859	0.718151	0.0107115			0.266331	0.707502	0.00117393
AT2G47450.1	mRNA	2:19473396-19473397	MaxSeq	MaxSeq	cauggcggcugguuacgugaGGCCGGAGGUGGUGGAGGCG	Exon	1.57051	52.3326	3.54055	3.62334	2.80852	1.80738	77.7657	2.48931	3.86918	3.22627	AT2G47450.1	2:19472573-19474387	ID=transcript:AT2G47450.1;Parent=gene:AT2G47450;biotype=protein_coding;transcript_id=AT2G47450.1	CAO	205.573	180.49	179.289	-0.18773	0.99956	-0.19736	0.99956	-0.00962984	0.99956	3.87603	1.3701	4.95568	0.65921	AT2G47450	-0.552559	0.118266	0.0593773	0.743135			-2.36258	0.229331	0.156908
AT2G43760.3	mRNA	2:18133512-18133513	MaxSeq	MaxSeq	cugcuagaucaacuugggauAUCCACAAGAUUGCUGUUGC	Exon	0.292188	49.5783	0.571057	5.88039	5.03307	0.287538	66.7794	0.448076	5.98656	4.92853	AT2G43760.3	2:18132484-18134068	ID=transcript:AT2G43760.3;Parent=gene:AT2G43760;biotype=protein_coding;transcript_id=AT2G43760.3	MOCS2	32.6134	32.4063	30.2554	-0.00919131	0.99956	-0.108272	0.99956	-0.0990808	0.99956	6.34085	1.07501	7.12043	0.748263	AT2G43760	-0.686919	0.055868	0.14042	0.189706			0.644639	0.159203	0.338965
AT4G30960.1	mRNA	4:15068349-15068350	Major Internal	Decapped	gagacggagacguuaaacgcGUUUCAUAUAAUCGCGUUAU	Exon	0.986135	48.9827	2.0558	4.15145	3.10014	1.15015	53.5312	1.89188	4.18544	3.43174	AT4G30960.1	4:15067028-15069183	ID=transcript:AT4G30960.1;Parent=gene:AT4G30960;biotype=protein_coding;transcript_id=AT4G30960.1	CIPK6	166.698	211.269	215.102	0.341843	0.99956	0.367779	0.99956	0.0259356	0.99956	4.60044	0.692059	4.84843	0.350214	AT4G30960	3.02725	0.000376691	1.52403	0.000243579	1.02951	1.40799	1.92185	1.52333	1.1e-46	AT4G30960.1
AT1G78080.1	mRNA	1:29365645-29365646	Major Internal	Decapped	gaucgguggaucuccaccggUGACGGAGUUUGAAGAGUCC	Exon	0.146094	44.7395	0.342634	4.93744	4.202	0.451846	49.0075	0.79658	4.45103	4.31988	AT1G78080.1	1:29364072-29366207	ID=transcript:AT1G78080.1;Parent=gene:AT1G78080;biotype=protein_coding;transcript_id=AT1G78080.1	RAP2-4	42.5414	61.1057	61.0105	0.522441	0.153994	0.520191	0.160267	-0.00224982	0.99956	7.02649	0.709581	5.94079	0.297798	AT1G78080	0.959687	0.0502205	0.190619	0.0777625			1.19645	0.205559	0.165166
AT5G24930.1	mRNA	5:8590647-8590648	MaxSeq	MaxSeq	gggaguggugccagauggugGUUCGGUGGCUGAUGUAUCG	Exon	2.99493	44.3673	3.9974	2.25793	2.23053	3.86123	60.9631	3.93311	2.67578	2.21929	AT5G24930.1	5:8589457-8590949	ID=transcript:AT5G24930.1;Parent=gene:AT5G24930;biotype=protein_coding;transcript_id=AT5G24930.1	COL4	293.886	239.13	241.773	-0.297457	0.99956	-0.281602	0.99956	0.0158554	0.99956	3.48822	0.698143	3.97005	0.308214	AT5G24930	-0.351033	0.405746	-0.179451	0.176162			-1.21561	-0.191884	0.499156
AT4G26080.1	mRNA	4:13220585-13220586	MaxSeq	MaxSeq	caugucgagauccauuggcgAUAGAUACUUGAAACCAUCC	Exon	3.05294	43.4972	1.54353	3.56167	3.56624	1.16893	49.2243	1.69903	4.29357	4.24942	AT4G26080.1	4:13219915-13222376	ID=transcript:AT4G26080.1;Parent=gene:AT4G26080;biotype=protein_coding;transcript_id=AT4G26080.1	ABI1	75.4819	79.09	78.248	0.0673639	0.99956	0.0519229	0.99956	-0.015441	0.99956	4.80118	-1.03589	4.84115	0.4876	AT4G26080	0.550432	0.0487181	-0.336308	0.184767			0.886187	-0.046269	0.827304
AT4G16380.2	mRNA	4:9255352-9255353	MaxSeq	MaxSeq	uuguuaucaucaaggugguuUGCUGUAGUCCUGAGAGGAU	Exon	0.328712	42.283	0.799479	5.20836	4.30067	0.246461	42.9758	1.7923	5.42339	3.72577	AT4G16380.2	4:9254555-9256217	ID=transcript:AT4G16380.2;Parent=gene:AT4G16380;biotype=protein_coding;transcript_id=AT4G16380.2	-	10.8501	16.6735	22.0047	0.619852	0.99956	1.02011	0.171389	0.400259	0.99956	6.12513	0.262133	4.9839	1.84228	AT4G16380	1.44664	0.00177819	0.288336	0.0312253			1.32581	0.271136	0.0739662
AT5G67300.1	mRNA	5:26854797-26854798	MaxSeq	MaxSeq	cacaaccacaacaauacgguGUCGUUUAUGCCGUUUAGUG	Exon	0.182618	39.0075	0.114211	6.13592	6.01004	0.369692	56.0085	0.248931	5.97689	5.87441	AT5G67300.1	5:26854022-26856006	ID=transcript:AT5G67300.1;Parent=gene:AT5G67300;biotype=protein_coding;transcript_id=AT5G67300.1	MYB44	21.4059	23.7401	31.0577	0.149319	0.99956	0.536947	0.350808	0.387628	0.99956	8.80353	-1.21407	8.20138	-1.10752	AT5G67300	0.613149	0.132323	1.11448	0.00543248			1.68762	1.14953	0.0102037
AT4G08460.2	mRNA	4:5377449-5377450	MaxSeq	MaxSeq	ucggcugccaucucaagccgGGGAAUUCGCGGUAUGAUCA	Exon	0.315821	38.7589	0.46306	5.79017	5.2138	0.292233	56.7239	0.485436	7.01306	5.85553	AT4G08460.2	4:5377143-5380618	ID=transcript:AT4G08460.2;Parent=gene:AT4G08460;biotype=protein_coding;transcript_id=AT4G08460.2	-	33.9508	32.8668	33.3309	-0.0468125	0.99956	-0.0265854	0.99956	0.0202272	0.99956	6.40741	0.578677	6.88876	0.758747	AT4G08460	0.453461	0.320834	0.478722	0.0127063		0.805012	1.23802	0.534179	0.00149025
AT5G09460.1	mRNA	5:2945158-2945159	MaxSeq	MaxSeq	acggugcugcuccagaggggGCACUCAAGUCUUCUCGGAA	Exon	0.84219	37.6218	0.926121	5.7802	3.27172	0.779287	36.1342	1.33495	5.90343	2.75494	AT5G09460.1	5:2943738-2946839	ID=transcript:AT5G09460.1;Parent=gene:AT5G09460;biotype=protein_coding;transcript_id=AT5G09460.1	BHLH143	38.7177	51.4017	56.2459	0.408822	0.727953	0.538753	0.153994	0.129931	0.99956	5.47416	-0.4017	4.88844	0.237804	AT5G09460	2.20127	0.000507821	1.21719	0.000507639		1.03736		1.20557	6.34e-27	AT5G09460.1
AT5G10350.2	mRNA	5:3257715-3257716	Major Internal	Decapped	aagagcacgagguuuacgguGGAGAAAUCCCUGAAGUCGG	Exon	0.315821	36.0107	0.1	6.3978	5.26058	0.681876	48.5425	1.57767	5.46958	4.37155	AT5G10350.2	5:3255438-3257773	ID=transcript:AT5G10350.2;Parent=gene:AT5G10350;biotype=protein_coding;transcript_id=AT5G10350.2	PABN3	22.78	27.3248	23.138	0.262442	0.99956	0.0224966	0.99956	-0.239946	0.99956	8.25234	-1.6816	4.70343	1.18772	AT5G10350	0.281145	0.271988	0.110412	0.493524			0.856551	0.165759	0.339126
AT4G34139.1	mRNA	4:16348553-16348554	MaxSeq	MaxSeq	guagaacugcucggcucccaCGGGCCAUGUCACCAUUGGC	Exon	0.315821	35.916	0.308707	4.69716	4.26276	0.389643	61.6327	1.57767	5.7516	4.22631	AT4G34139.1	4:16348104-16349118	ID=transcript:AT4G34139.1;Parent=gene:AT4G34139;biotype=protein_coding;transcript_id=AT4G34139.1	-	50.7194	45.9344	50.3312	-0.142961	0.99956	-0.0110834	0.99956	0.131878	0.99956	6.99412	-0.0217842	5.41971	2.02866	AT4G34139
AT4G05320.4	mRNA	4:2718801-2718802	Major Internal	Decapped	gugguaugcagauuuucguuAAAACCCUAACGGGAAAGAC	Exon	3.21407	35.211	2.39844	2.09934	2.09916	2.42354	42.7604	1.7923	2.91064	2.70359	AT4G05320.4	4:2718212-2720133	ID=transcript:AT4G05320.4;Parent=gene:AT4G05320;biotype=protein_coding;transcript_id=AT4G05320.4	UBQ10	2.8226	3.25926	5.74236	0.207521	0.99956	1.02462	0.99956	0.817098	0.99956	4.69296	-1.44692	5.39349	-1.45992	AT4G05320	1.17471	0.00911799	0.266495	0.0143928			1.19246	0.21819	0.135529
AT3G19650.1	mRNA	3:6824753-6824754	MaxSeq	MaxSeq	gauagguuccgugagagugaUGACACCCAAGGAGCACUCU	Exon	0.109571	34.1688	0.913691	6.74779	4.91504	0.0821538	46.5302	0.647221	7.55998	5.02793	AT3G19650.1	3:6823316-6825350	ID=transcript:AT3G19650.1;Parent=gene:AT3G19650;biotype=protein_coding;transcript_id=AT3G19650.1	-	14.6219	15.6044	14.3422	0.0938192	0.99956	-0.0278629	0.99956	-0.121682	0.99956	5.10314	3.0877	6.04608	3.00572	AT3G19650	-0.321667	0.468635	0.236378	0.0812869			0.618623	0.311977	0.115082
AT4G22200.2	mRNA	4:11747169-11747170	MaxSeq	MaxSeq	gcuuuacaggucgcuauggcGGAGGAUCAGAUGGACAUGG	Exon	1.47383	33.1678	1.08047	4.09694	3.34296	2.24045	58.9056	2.91262	4.05606	3.9748	AT4G22200.2	4:11746513-11750698	ID=transcript:AT4G22200.2;Parent=gene:AT4G22200;biotype=protein_coding;transcript_id=AT4G22200.2															AT4G22200	-0.42486	0.0906148	-0.215646	0.234681			-5.20646	-0.341528	0.0130433
AT1G01490.2	mRNA	1:181383-181384	Major Internal	Decapped	gauuugcaugacgauagggcAAAACAAAAGGCCCUUAAAA	Exon	2.31602	30.8934	0.771767	3.27698	4.29345	2.82491	38.0432	3.39805	3.37716	3.18892	AT1G01490.2	1:180056-182749	ID=transcript:AT1G01490.2;Parent=gene:AT1G01490;biotype=protein_coding;transcript_id=AT1G01490.2	-	23.9619	29.7957	28.7762	0.314362	0.99956	0.264138	0.99956	-0.0502249	0.99956	5.27276	-1.84954	3.43463	0.00236839	AT1G01490	0.500701	0.058317	0.564674	0.0195253			0.564879	0.325271	0.017392
AT3G16250.1	mRNA	3:5507624-5507625	MaxSeq	MaxSeq	agccuuugucaaacugcgcaGGAGUAGGAACUUGCGCUAC	Exon	0.736916	30.5144	0.926121	5.00646	4.49917	1.26634	30.8163	0.606795	4.60104	5.19705	AT3G16250.1	3:5506931-5508414	ID=transcript:AT3G16250.1;Parent=gene:AT3G16250;biotype=protein_coding;transcript_id=AT3G16250.1	PNSB3	125.193	130.392	119.931	0.0587074	0.99956	-0.0619505	0.99956	-0.120658	0.99956	4.92149	0.39165	5.54569	-0.999434	AT3G16250	-1.2615	0.00537697	0.218981	0.0464461			-6.01388	0.210139	0.127098
AT3G18790.1	mRNA	3:6478178-6478179	Major Internal	Decapped	cauucggcgaagaugacggaUCUAGAAGGUAACAUAAUCG	Exon	0.255665	30.4467	0.571057	5.25111	4.99197	0.123231	34.7899	0.348504	5.14527	4.73133	AT3G18790.1	3:6477661-6479582	ID=transcript:AT3G18790.1;Parent=gene:AT3G18790;biotype=protein_coding;transcript_id=AT3G18790.1	-	31.3484	33.2457	32.534	0.0847764	0.99956	0.0535564	0.99956	-0.03122	0.99956	5.70529	1.10582	6.61013	1.44625	AT3G18790	-0.626856	0.184699	-0.409748	0.0464938			-0.0998255	-0.130233	0.631105
AT5G25280.2	mRNA	5:8774506-8774507	Major Internal	Decapped	ugcuuaugagccucgucguaGUAGACUCGCAUCUAUGUCG	Exon	0.511329	29.2556	0.571057	3.77664	2.97102	1.15015	51.1616	0.746793	4.3807	3.57827	AT5G25280.2	5:8773792-8776008	ID=transcript:AT5G25280.2;Parent=gene:AT5G25280;biotype=protein_coding;transcript_id=AT5G25280.2	-	79.3949	79.4273	87.9688	0.000588032	0.99956	0.147946	0.99956	0.147357	0.99956	5.82629	0.0114373	6.24557	-0.770987	AT5G25280	0.436024	0.0923012	0.636595	0.00366599			-0.0259305	0.699415	1.42e-09
AT3G01480.2	mRNA	3:189243-189244	Major Internal	Decapped	gugcagaagccucuugaggaUAUCACUGAUAGCCUCAAGA	Exon	1.16875	29.0323	1.14211	2.93398	3.30129	0.862615	35.2208	1.04551	3.65936	3.44396	AT3G01480.2	3:188384-190851	ID=transcript:AT3G01480.2;Parent=gene:AT3G01480;biotype=protein_coding;transcript_id=AT3G01480.2	CYP38	2.38616	2.35706	2.56757	-0.0177054	0.99956	0.105709	0.99956	0.123414	0.99956	4.7913	-0.138978	5.19756	0.171705	AT3G01480	1.43809	0.00180915	0.506246	0.00269565			-1.14989	0.450688	8.37e-05
AT2G41410.1	mRNA	2:17262334-17262335	MaxSeq	MaxSeq	ucuugcuagccgugucgcugGUACUUCCGGUGAAGGCUCU	Exon	0.421095	28.3348	1.08047	5.3293	3.55994	1.26634	53.8604	1.82038	5.02033	3.92297	AT2G41410.1	2:17261728-17263017	ID=transcript:AT2G41410.1;Parent=gene:AT2G41410;biotype=protein_coding;transcript_id=AT2G41410.1	CML35	52.5881	62.7576	69.3696	0.255056	0.99956	0.399569	0.803053	0.144513	0.99956	4.85736	0.959874	5.03143	0.124008	AT2G41410	0.417958	0.334479	0.431308	0.0372611			1.19252	0.379091	0.233885
AT5G52110.2	mRNA	5:21172187-21172188	MaxSeq	MaxSeq	ugaaagaaaauaucaaccuaUUUCCUAACUUCAUAUGUCU	3'UTR	0.146094	26.5757	0.228423	6.75503	6.53496	0.246461	34.6822	0.04	6.40691	9.35956	AT5G52110.2	5:21171634-21174019	ID=transcript:AT5G52110.2;Parent=gene:AT5G52110;biotype=protein_coding;transcript_id=AT5G52110.2	CCB2	7.99942	8.34062	7.95979	0.0602594	0.99956	-0.00716475	0.99956	-0.0674242	0.99956	6.79483	0.651976	9.69256	-2.61612	AT5G52110	0.157988	0.594232	-0.0569296	0.69688			-0.0563934	-0.0221939	0.935668
AT4G14580.1	mRNA	4:8368240-8368241	MaxSeq	MaxSeq	ucgagcaaugcgauuacugcGUUUGAUUUGAUCUCGUUGU	Exon	0.526369	26.2499	0.46306	5.57214	3.68368	0.389643	48.2698	1.94174	5.63053	2.79262	AT4G14580.1	4:8367663-8369312	ID=transcript:AT4G14580.1;Parent=gene:AT4G14580;biotype=protein_coding;transcript_id=AT4G14580.1	CIPK4	10.2729	11.4815	10.5921	0.160462	0.99956	0.044146	0.99956	-0.116316	0.99956	5.70865	-0.229021	4.51938	2.27298	AT4G14580	0.407207	0.478885	0.470733	0.0405827			0.901201	0.496133	0.0684221
AT3G56410.2	mRNA	3:20921076-20921077	MaxSeq	MaxSeq	cuucuaccaagaaaacuuuuGAACCAUCCUCAGAUUCUUC	Exon	0.438282	25.7569	0.114211	5.27288	6.02616	0.451846	45.0222	0.199145	5.65198	6.98751	AT3G56410.1	3:20916172-20921338	ID=transcript:AT3G56410.1;Parent=gene:AT3G56410;biotype=protein_coding;transcript_id=AT3G56410.1	-	4.5306	5.82878	6.81471	0.36349	0.99956	0.588949	0.501302	0.225459	0.99956	8.04257	-2.52911	8.04613	-1.77096	AT3G56410	0.412351	0.224704	0.626814	0.00499301			-0.128579	0.653965	0.00321719
AT2G07495	ncRNA_gene	2:9364056-9364057	MaxSeq	MaxSeq	caucucugacaguugagaagAUGUCUAGUUAUGCAGCCAU	Exon	0.736916	25.2075	0.308707	4.88299	5.26972	0.681876	43.0883	0.728154	5.66891	5.09812	AT2G07495	2:9363817-9364086	ID=gene:AT2G07495;biotype=lncRNA;gene_id=AT2G07495;logic_name=araport11															AT2G07495
AT1G56230.2	mRNA	1:21046240-21046241	MaxSeq	MaxSeq	caguccauacguagaaccguGGUAUCGAAACUCCGGUAAG	Exon	0.1	23.9756	0.1	8.46755	8.46755	0.0974108	38.9977	0.04	7.63259	8.05943	AT1G56230.2	1:21046010-21049194	ID=transcript:AT1G56230.2;Parent=gene:AT1G56230;biotype=protein_coding;transcript_id=AT1G56230.2	-	5.86363	6.26779	8.08219	0.0961622	0.99956	0.462951	0.99956	0.366789	0.99956	8.27221	-0.462952	10.296	-1.74703	AT1G56230	0.716104	0.0277131	0.786535	0.00251457			0.0783298	0.722363	4.08e-07
AT5G63790.1	mRNA	5:25526816-25526817	MaxSeq	MaxSeq	uugugucggauccugacccgGAGACCAAGUCGGGUCAUAC	3'UTR	1.57911	23.2175	2.0066	4.24708	2.83738	2.33786	34.907	2.6699	4.18848	3.55201	AT5G63790.1	5:25526509-25528013	ID=transcript:AT5G63790.1;Parent=gene:AT5G63790;biotype=protein_coding;transcript_id=AT5G63790.1	ANAC102	101.745	92.2745	93.5909	-0.14096	0.99956	-0.120524	0.99956	0.0204365	0.99956	3.55282	0.466159	3.7291	0.312115	AT5G63790	1.29382	0.00240768	0.47169	0.0367136			1.73432	0.492825	0.0153222
AT3G26510.2	mRNA	3:9711455-9711456	MaxSeq	MaxSeq	uuuuuugucguuugcagguaAUUUAAUCUAUCCUUGUAAA	3'UTR	0.315821	22.8384	0.154353	5.14571	5.18748	0.0974108	26.9984	0.606795	6.39438	4.36358	AT3G26510.2	3:9711134-9712660	ID=transcript:AT3G26510.2;Parent=gene:AT3G26510;biotype=protein_coding;transcript_id=AT3G26510.2	-	28.3643	29.0941	39.7889	0.0366485	0.99956	0.488288	0.99956	0.45164	0.99956	7.66072	-1.52116	5.92716	2.15077	AT3G26510	0.974749	0.00876961	0.573254	0.00561133			-0.989809	0.612471	1.3e-05
AT1G33290.3	mRNA	1:12075284-12075285	MaxSeq	MaxSeq	auaugccucaagugaucaucGUUGAUGAGAUUGGCACAGA	Exon	0.182618	22.7048	0.1	5.05101	4.05375	0.123231	22.7265	0.547649	5.44886	3.82463	AT1G33290.3	1:12074289-12076162	ID=transcript:AT1G33290.3;Parent=gene:AT1G33290;biotype=protein_coding;transcript_id=AT1G33290.3	-	14.9745	15.7772	16.4803	0.075328	0.99956	0.138231	0.99956	0.0629032	0.99956	7.88975	-1.00706	5.43788	2.01365	AT1G33290	0.404734	0.216721	0.22776	0.0612601			0.181443	0.217069	0.157934
AT3G45800.1	mRNA	3:16829538-16829539	MaxSeq	MaxSeq	cuaggaguaauaccgcagcaACAUCGUUAUCAUCAGGAAA	Exon	1.05274	22.6489	1.23483	4.41212	3.67619	0.292233	26.3166	0.485436	5.88346	4.33495	AT3G45800.1	3:16829482-16831134	ID=transcript:AT3G45800.1;Parent=gene:AT3G45800;biotype=protein_coding;transcript_id=AT3G45800.1															AT3G45800
AT1G22190.1	mRNA	1:7836920-7836921	Major Internal	Decapped	gucggagcugacguuuggugAUACGGAGGAGGAGAUUCAG	Exon	1.09571	22.3326	1.14211	3.34807	2.82812	0.821538	28.5428	0.846366	4.33517	3.6266	AT1G22190.1	1:7835781-7837411	ID=transcript:AT1G22190.1;Parent=gene:AT1G22190;biotype=protein_coding;transcript_id=AT1G22190.1	RAP2-13	14.8224	29.7843	37.7713	1.00677	0.0163845	1.34951	0.0163845	0.342739	0.99956	4.63212	-1.28968	5.41844	-1.30656	AT1G22190	1.8035	0.000933154	0.274969	0.176169			1.66866	0.25624	0.625166
AT4G28030.2	mRNA	4:13938486-13938487	MaxSeq	MaxSeq	uaucaagcucuuuugaggauUUAUGCUCUGCAUGUAAGGU	Exon	0.631643	22.2698	0.1	5.2184	5.49061	0.584465	19.2261	0.728154	5.25612	4.53433	AT4G28030.2	4:13937676-13939144	ID=transcript:AT4G28030.2;Parent=gene:AT4G28030;biotype=protein_coding;transcript_id=AT4G28030.2	-	22.4327	23.0437	17.4022	0.0387682	0.99956	-0.366335	0.99956	-0.405103	0.99956	7.39384	-2.29278	4.31758	0.683461	AT4G28030	0.814678	0.0250096	0.353533	0.0190609			-0.0343846	0.361466	0.00694822
AT5G20170.1	mRNA	5:6807863-6807864	Major Internal	Decapped	uuuauuugagaagguggcgaGCCAGAUAGUGUGUUGGCUA	Exon	0.210548	21.7012	0.1	5.88509	5.92303	0.194822	31.089	0.242718	6.58659	5.85439	AT5G20170.1	5:6807375-6810919	ID=transcript:AT5G20170.1;Parent=gene:AT5G20170;biotype=protein_coding;transcript_id=AT5G20170.1	MED17	7.3685	8.6469	8.91217	0.230812	0.99956	0.274407	0.99956	0.0435944	0.99956	7.80522	-1.34855	7.04457	0.0427187	AT5G20170	0.151746	0.637382	0.132395	0.416974			0.635272	0.331546	0.038499
AT2G47350.2	mRNA	2:19434781-19434782	MaxSeq	MaxSeq	aaagaguuuagucuuagccaUUGUAUAUCGAGGGCUGAAU	Exon	0.1	21.4392	2.28423	7.75881	3.00616	0.164308	22.7265	1.14508	5.37207	3.69694	AT2G47350.2	2:19433791-19437249	ID=transcript:AT2G47350.2;Parent=gene:AT2G47350;biotype=protein_coding;transcript_id=AT2G47350.2	-	2.87059	5.14243	4.2892	0.841101	0.899197	0.579362	0.99956	-0.26174	0.99956	2.96873	3.93427	4.04911	2.22161	AT2G47350	1.69078	0.00114991	0.506718	0.0219504			2.49082	0.68879	3.76e-06
AT3G23000.1	mRNA	3:8173386-8173387	Major Internal	Decapped	ucaucggagagauuaucgguUUCCGAGCUGGAUUUCGAAA	Exon	0.328712	21.3648	1.0279	4.72521	3.53391	0.451846	35.113	1.19487	5.129	3.69051	AT3G23000.1	3:8172479-8174142	ID=transcript:AT3G23000.1;Parent=gene:AT3G23000;biotype=protein_coding;transcript_id=AT3G23000.1	CIPK7	49.5462	56.8131	54.9415	0.197451	0.99956	0.149123	0.99956	-0.0483276	0.99956	4.32914	1.49568	4.82875	1.25383	AT3G23000	0.82517	0.0258915	-0.456851	0.0112744			-2.43789	-0.447659	0.00351615
AT4G13670.2	mRNA	4:7949470-7949471	MaxSeq	MaxSeq	ucuauucgggcgaagaggauAUGGAGUUCUCGAGCUUUUC	Exon	0.255665	21.2904	0.571057	4.29942	3.12621	0.287538	32.2049	0.746793	4.44009	3.3035	AT4G13670.2	4:7948579-7951022	ID=transcript:AT4G13670.2;Parent=gene:AT4G13670;biotype=protein_coding;transcript_id=AT4G13670.2															AT4G13670	0.863604	0.0172131	0.736064	0.000987192		1.02521	-0.927598	0.713311	6.61e-10
AT1G08747	ncRNA_gene	1:24230325-24230326	MaxSeq	MaxSeq	aauucagauuugacuuuuacUAUCAAAUCUCCACUUACAG	Exon	0.182618	20.6204	0.114211	4.72244	5.09532	0.0821538	20.1415	0.0995725	5.45604	5.79462	AT1G08747	1:24229258-24230569	ID=gene:AT1G08747;biotype=ncRNA;gene_id=AT1G08747;logic_name=araport11															AT1G08747
AT3G63210.1	mRNA	3:23354413-23354414	MaxSeq	MaxSeq	cuuguguccaaacgaaggucUUAGCAGUGAGCGAGAUUGA	Exon	0.631643	19.6908	0.46306	4.54096	3.5437	0.584465	29.4528	0.485436	5.07687	4.44125	AT3G63210.1	3:23353514-23355480	ID=transcript:AT3G63210.1;Parent=gene:AT3G63210;biotype=protein_coding;transcript_id=AT3G63210.1	MARD1	35.4926	37.0788	41.1929	0.0630761	0.99956	0.21488	0.99956	0.151804	0.99956	5.56198	-0.662788	6.07478	-0.482713	AT3G63210	0.455263	0.0719293	0.375959	0.0216281			-0.599769	0.411432	0.0206549
AT1G12500.1	mRNA	1:4263474-4263475	MaxSeq	MaxSeq	uuuacuuuuuaauuuuuacuUCUUUUUUUUCGGUUUAGUU	3'UTR	0.421095	19.1426	1.08047	5.53107	2.59563	0.584465	33.6798	1.33495	5.66814	3.99301	AT1G12500.1	1:4263150-4265156	ID=transcript:AT1G12500.1;Parent=gene:AT1G12500;biotype=protein_coding;transcript_id=AT1G12500.1	-	19.1977	16.9001	18.1944	-0.1839	0.99956	-0.0774415	0.99956	0.106458	0.99956	4.25352	1.43688	4.76349	1.26904	AT1G12500	-1.4655	0.00211294	-0.0657333	0.537942			-3.05526	-0.0596638	0.766518
AT5G36170.4	mRNA	5:14236759-14236760	MaxSeq	MaxSeq	aauucgaaaggucuucgccaGACAAGCUUUUCUGGUGUGG	Exon	0.84219	18.574	1.23483	4.01045	2.71229	0.681876	28.2256	2.6699	4.43885	2.86084	AT5G36170.4	5:14235876-14238026	ID=transcript:AT5G36170.4;Parent=gene:AT5G36170;biotype=protein_coding;transcript_id=AT5G36170.4															AT5G36170	0.416642	0.087182	0.0733514	0.461904			-1.42009	0.300058	0.0191347
AT5G57685.1	mRNA	5:23366599-23366600	Major Internal	Decapped	cgguuaucuagacggcgaggAAAACCAGAGCAGAGAGAGA	Exon	1.47383	18.4792	1.08047	3.53338	3.12929	0.779287	20.8624	1.21359	3.68952	3.41053	AT5G57685.1	5:23365805-23367063	ID=transcript:AT5G57685.1;Parent=gene:AT5G57685;biotype=protein_coding;transcript_id=AT5G57685.1	GDU3	25.3279	23.3496	24.4171	-0.117329	0.99956	-0.0528323	0.99956	0.0644969	0.99956	4.16067	-0.395076	4.16805	0.69189	AT5G57685	-1.12887	0.0337385	0.173646	0.438463			1.03362	0.284716	0.401811
AT4G00830.5	mRNA	4:352370-352371	Major Internal	Decapped	guucagauuuuuauuucugaGCUUAACUGGUGAGUAAUUU	5'UTR	0.109571	17.7916	0.1	6.19146	5.97139	0.164308	21.9726	0.0497862	6.42941	5.92488	AT4G00830.5	4:352016-355230	ID=transcript:AT4G00830.5;Parent=gene:AT4G00830;biotype=protein_coding;transcript_id=AT4G00830.5	LIF2	0.254715	0.302099	0.500493	0.246133	0.99956	0.974462	0.99956	0.728329	0.99956	8.20338	-1.10633	9.51407	-2.69705	AT4G00830	0.663618	0.0286883	0.205439	0.0718948			0.858392	0.122393	0.459021
AT5G22830.1	mRNA	5:7627967-7627968	MaxSeq	MaxSeq	caguaauaguagugauggagAUAACGGAGGAGGAAGAGAU	Exon	0.219141	17.5683	0.228423	5.12297	5.53129	0.123231	26.2809	0.248931	6.23474	5.46079	AT5G22830.1	5:7627597-7630993	ID=transcript:AT5G22830.1;Parent=gene:AT5G22830;biotype=protein_coding;transcript_id=AT5G22830.1	MRS2-11	14.5887	16.3606	17.3157	0.165378	0.99956	0.247234	0.99956	0.081856	0.99956	6.34698	-0.187381	6.80398	0.767151	AT5G22830	0.388422	0.142536	0.274002	0.0240529			-1.21645	0.267638	0.0443863
AT4G15030.2	mRNA	4:8580442-8580443	MaxSeq	MaxSeq	ucuuguaaaacucguagcuuGUGAGAGAUGUGCUGAGAAG	Exon	0.328712	17.4194	0.913691	4.98582	3.10526	0.246461	24.6653	0.597435	5.55589	3.39105	AT4G15030.2	4:8578978-8581764	ID=transcript:AT4G15030.2;Parent=gene:AT4G15030;biotype=protein_coding;transcript_id=AT4G15030.2				0.266587			2.46375	0.99956	0.665486	0.99956					AT4G15030			0.491311	0.0769019			2.09284	0.378574	0.0737866
AT3G25717.1	mRNA	3:9375449-9375450	Major Internal	Decapped	cuugguugauucaaguguugAUACUUUGAUGCUUAACCGG	Exon	0.736916	17.2473	0.154353	3.42093	2.12877	0.876698	16.2263	1.57767	2.85925	2.31303	AT3G25717.1	3:9375102-9375671	ID=transcript:AT3G25717.1;Parent=gene:AT3G25717;biotype=protein_coding;transcript_id=AT3G25717.1	RTFL16	76.3017	98.8428	101.094	0.373421	0.99956	0.405904	0.896236	0.032483	0.99956	6.83648	-2.66118	3.39496	0.441733	AT3G25717	0.723267	0.0438939	0.328517	0.0268647			-1.37499	0.29569	0.200728
AT1G06000.1	mRNA	1:1821442-1821443	MaxSeq	MaxSeq	ccgucggaucuccccgacgcCAUCCUAGGAAGCUCAUUUC	Exon	0.913088	16.4516	1.82738	2.88159	1.64841	1.15015	31.8818	1.89188	3.35475	2.22846	AT1G06000.1	1:1820308-1821894	ID=transcript:AT1G06000.1;Parent=gene:AT1G06000;biotype=protein_coding;transcript_id=AT1G06000.1	UGT89C1	35.1365	40.9558	40.8657	0.221099	0.99956	0.217923	0.99956	-0.00317602	0.99956	3.1672	0.783031	4.07166	0.500079	AT1G06000	-0.150472	0.751311	-0.78198	0.0064512			-0.41701	-0.887622	0.00139643
AT1G60000.1	mRNA	1:22093909-22093910	MaxSeq	MaxSeq	agagcacaagcucuuuguugGUAACUUAUCAUGGACUGUU	Exon	0.84219	16.2996	0.771767	4.20141	3.69413	1.65598	33.8162	1.57767	3.73156	3.97037	AT1G60000.2	1:22093573-22094562	ID=transcript:AT1G60000.2;Parent=gene:AT1G60000;biotype=protein_coding;transcript_id=AT1G60000.2	-	15.7198	16.1641	15.44	0.0402069	0.99956	-0.0259099	0.99956	-0.0661168	0.99956	4.33441	-0.10007	4.35573	-0.0439797	AT1G60000	-0.478831	0.159237	-0.329351	0.0610787			-1.72737	-0.326025	0.0699455
AT5G01820.1	mRNA	5:313775-313776	MaxSeq	MaxSeq	cuccaggguucaaucucuccGGUCUUUUCGGAGACGCCAG	Exon	1.36856	16.1101	0.154353	3.3873	3.64713	0.974108	23.4531	1.57767	3.3513	2.41146	AT5G01820.1	5:313190-315405	ID=transcript:AT5G01820.1;Parent=gene:AT5G01820;biotype=protein_coding;transcript_id=AT5G01820.1	CIPK14	17.0177	19.226	17.3839	0.176028	0.99956	0.0307172	0.99956	-0.14531	0.99956	6.56028	-3.17907	3.7486	0.664926	AT5G01820	2.00978	0.0145336	0.388142	0.0122322			1.70904	0.423894	0.00248483
AT2G02710.2	mRNA	2:759777-759778	MaxSeq	MaxSeq	guugagugguagauuagucuGCGGAAAGCGGUACUGCUUG	Exon	1.15801	15.731	0.1	3.73449	5.56172	1.36375	17.5899	0.485436	3.68729	4.95152	AT2G02710.2	2:758694-761013	ID=transcript:AT2G02710.2;Parent=gene:AT2G02710;biotype=protein_coding;transcript_id=AT2G02710.2	TLP1	14.6604	14.055	17.1728	-0.0608438	0.99956	0.228203	0.99956	0.289046	0.99956	7.58651	-3.76178	5.46836	-1.71843	AT2G02710	0.885894	0.0119997	0.413046	0.0175616			1.89619	0.587386	1.81e-06
AT3G16850.1	mRNA	3:5750842-5750843	MaxSeq	MaxSeq	cgaucagaagaaucuuggauAUGCUCCAACGUCUCUGGUU	Exon	0.766994	15.4839	1.25632	3.16551	2.17929	0.862615	24.019	1.0953	3.67324	2.55186	AT3G16850.1	3:5748497-5751301	ID=transcript:AT3G16850.1;Parent=gene:AT3G16850;biotype=protein_coding;transcript_id=AT3G16850.1	-	33.7112	32.949	36.8928	-0.0329933	0.99956	0.130109	0.99956	0.163102	0.99956	3.7866	0.581805	4.61788	0.214426	AT3G16850	0.622019	0.0434133	0.381054	0.0228603			-0.030853	0.388229	0.00220097
AT2G17240.1	mRNA	2:7498875-7498876	MaxSeq	MaxSeq	uuuagcccuaugaagacaccAUUGCCACCACCGAUGCCUU	Exon	0.109571	15.4095	0.913691	4.80153	2.68632	0.410769	27.0349	0.846366	4.57477	3.32147	AT2G17240.1	2:7498101-7499331	ID=transcript:AT2G17240.1;Parent=gene:AT2G17240;biotype=protein_coding;transcript_id=AT2G17240.1	-	101.195	95.9974	88.3781	-0.0760682	0.99956	-0.195374	0.99956	-0.119306	0.99956	3.95666	3.25522	4.87809	1.23833	AT2G17240	-1.69669	0.00207448	-0.48473	0.0287889			-1.63994	-0.394327	0.0772741
AT1G26761.1	mRNA	1:9250769-9250770	MaxSeq	MaxSeq	ggagauggcgauuuacggauGUAUUACCAUUCAUUCGAUG	Exon	0.631643	15.3519	0.154353	3.73164	4.33765	0.584465	26.9984	0.728154	4.50457	3.71948	AT1G26761.1	1:9250041-9251659	ID=transcript:AT1G26761.1;Parent=gene:AT1G26761;biotype=protein_coding;transcript_id=AT1G26761.1	-	19.9229	18.3597	17.5276	-0.117879	0.99956	-0.184794	0.99956	-0.0669154	0.99956	6.56913	-1.84808	5.14557	0.501926	AT1G26761	-0.815147	0.0938267	0.141538	0.230236			-4.1577	0.149024	0.376764
AT3G52060.1	mRNA	3:19311178-19311179	Major Internal	Decapped	ggauguagucacuuuacacuCACACGUGUUAAUUGGACCG	Exon	0.315821	15.3519	0.617414	3.32977	2.90694	1.07152	21.1351	0.485436	3.494	3.95582	AT3G52060.1	3:19310531-19312281	ID=transcript:AT3G52060.1;Parent=gene:AT3G52060;biotype=protein_coding;transcript_id=AT3G52060.1	-	67.4667	64.1206	79.2258	-0.0733886	0.99956	0.231793	0.99956	0.305182	0.99956	4.94122	0.735336	5.7494	-1.3741	AT3G52060	0.272953	0.319517	0.301027	0.0576196			-0.629554	0.301851	0.071758
AT5G02810.2	mRNA	5:639866-639867	Major Internal	Decapped	aguuuccaaguaaucaguugGUUGCACCACCUGCUGAGAA	Exon	0.315821	14.8781	0.154353	4.6819	3.66348	0.0974108	14.7264	0.728154	4.74657	3.32249	AT5G02810.2	5:637682-642030	ID=transcript:AT5G02810.2;Parent=gene:AT5G02810;biotype=protein_coding;transcript_id=AT5G02810.2	APRR7	15.9128	14.4702	13.6505	-0.137099	0.99956	-0.221227	0.99956	-0.0841286	0.99956	6.50668	-0.81164	4.25389	3.12332	AT5G02810	0.50349	0.0949406	0.392132	0.00470772			0.60038	0.352901	0.0131939
AT1G13650.1	mRNA	1:4680915-4680916	MaxSeq	MaxSeq	cucccaauacugcaaucggaGUGGAACAGCAGUCCUGUAA	Exon	0.421095	14.6886	0.926121	4.46353	3.03548	0.584465	19.2261	0.364077	3.96737	4.1106	AT1G13650.1	1:4680432-4682382	ID=transcript:AT1G13650.1;Parent=gene:AT1G13650;biotype=protein_coding;transcript_id=AT1G13650.1	-	6.0485	6.87391	7.31842	0.184552	0.99956	0.274954	0.99956	0.0904025	0.99956	4.07775	0.8621	5.81308	-0.957828	AT1G13650	-0.549915	0.269129	0.514224	0.00501956		0.809398	-6.15656	0.444045	0.000128914
AT5G61770.3	mRNA	5:24816946-24816947	MaxSeq	MaxSeq	uugugcaaaaucaucagguuCCAGAUCUUAGGAAUCUGCA	Exon	0.182618	14.5162	0.1	5.51751	4.38029	0.164308	18.3105	0.199145	5.04253	4.03195	AT5G61770.3	5:24815637-24817643	ID=transcript:AT5G61770.3;Parent=gene:AT5G61770;biotype=protein_coding;transcript_id=AT5G61770.3	PPAN	10.1125	8.85977	8.44196	-0.190803	0.99956	-0.260494	0.99956	-0.0696915	0.99956	7.11183	-0.608339	6.45302	0.537906	AT5G61770	-1.24038	0.00529373	-0.374516	0.124458			-0.189181	-0.526082	0.0139355
AT2G39780.2	mRNA	2:16592853-16592854	MaxSeq	MaxSeq	uguccuuuaucaagcuggcuAUGUUGCUUCCAACAGUGAA	Exon	0.328712	14.2184	0.456845	4.37397	4.56747	0.0410769	13.4636	0.248931	5.10139	4.25241	AT2G39780.2	2:16591222-16593775	ID=transcript:AT2G39780.2;Parent=gene:AT2G39780;biotype=protein_coding;transcript_id=AT2G39780.2	RNS2	2.73439	2.39098	0.000750579	-0.193618	0.99956	-11.8309	0.99956	-11.6373	0.99956	-6.6774	12.3058	-5.88014	14.4303	AT2G39780	1.7854	0.000663703	0.549304	0.00338583			2.36611	0.635892	1.09e-06
AT5G05250.1	mRNA	5:1557827-1557828	Major Internal	Decapped	cgggguaaaauuaauggcguAUGCAAAGAUCGGUUACGGU	Exon	0.947464	14.2148	0.46306	3.31336	3.33256	0.876698	16.2263	1.96974	3.75131	2.72059	AT5G05250.1	5:1556987-1558486	ID=transcript:AT5G05250.1;Parent=gene:AT5G05250;biotype=protein_coding;transcript_id=AT5G05250.1	-	55.5484	59.7655	53.5295	0.105567	0.99956	-0.0534103	0.99956	-0.158977	0.99956	4.78107	-0.979461	2.88328	1.22126	AT5G05250	1.18345	0.0071942	2.04263	0.00144325			-1.45132	2.03503	3.82e-07
AT5G54130.3	mRNA	5:21964623-21964624	MaxSeq	MaxSeq	ccacauuacauucaugggcuUCUGUGAGACUCUUCGGCAG	Exon	0.109571	14.1439	0.342634	6.24736	4.89134	0.0821538	15.1869	0.199145	6.7555	5.18007	AT5G54130.3	5:21962600-21965519	ID=transcript:AT5G54130.3;Parent=gene:AT5G54130;biotype=protein_coding;transcript_id=AT5G54130.3															AT5G54130	0.759258	0.426059	1.144	0.00123586			-0.774179	1.00251	3.29e-06
AT5G63160.3	mRNA	5:25333638-25333639	MaxSeq	MaxSeq	uagaggugaaaaggacaagaAAAUGGUUGAGGACACGAAG	Exon	0.736916	14.12	2.0066	3.10856	2.15655	0.876698	24.8167	2.30582	3.5457	2.94041	AT5G63160.3	5:25333214-25335549	ID=transcript:AT5G63160.3;Parent=gene:AT5G63160;biotype=protein_coding;transcript_id=AT5G63160.3	BT1	4.95357	4.17275	7.25269	-0.24747	0.99956	0.550046	0.99956	0.797516	0.99956	3.61243	0.895133	4.22548	0.84508	AT5G63160	1.85735	0.00209864	1.47618	0.00177069			-2.75186	1.38011	2.02e-17
AT1G74100.1	mRNA	1:27864983-27864984	Major Internal	Decapped	aaagauacuuucaucuccauGUGGACUUUCUUACACAAGG	Exon	1.68438	13.7409	0.771767	2.83634	2.24596	1.26634	15.9536	0.485436	3.6803	2.93567	AT1G74100.1	1:27864345-27865694	ID=transcript:AT1G74100.1;Parent=gene:AT1G74100;biotype=protein_coding;transcript_id=AT1G74100.1	SOT16	48.8732	51.9632	54.109	0.0884464	0.99956	0.146825	0.99956	0.0583791	0.99956	4.21255	-1.27281	5.09684	-1.53014	AT1G74100	0.0856986	0.79063	0.369237	0.0206526			0.826877	0.420609	0.00216421
AT1G07010.3	mRNA	1:2153510-2153511	Major Internal	Decapped	gguacuaguucagguaggagAUAUACUUGAUCGCGGUGAU	Exon	0.146094	13.6229	0.913691	4.44417	3.46882	0.451846	15.0792	0.199145	3.74679	3.34851	AT1G07010.3	1:2152880-2155238	ID=transcript:AT1G07010.3;Parent=gene:AT1G07010;biotype=protein_coding;transcript_id=AT1G07010.3	-	1.80877	2.39043	2.2875	0.402264	0.99956	0.338766	0.99956	-0.0634981	0.99956	3.83469	2.30605	6.1791	-1.52077	AT1G07010	3.09487	0.0003978	1.54414	0.000289396		0.871268	-0.038777	1.8221	4.47e-60
AT3G55250.1	mRNA	3:20479848-20479849	MaxSeq	MaxSeq	ugaagagauucuugaaggugUUACUAGAGUUAGCAUUUCC	Exon	0.511329	13.6229	0.456845	3.35574	3.58195	0.698307	18.5259	0.298717	3.95734	4.73186	AT3G55250.1	3:20479121-20480739	ID=transcript:AT3G55250.1;Parent=gene:AT3G55250;biotype=protein_coding;transcript_id=AT3G55250.1	PSA3	62.0473	59.1277	58.1269	-0.0695355	0.99956	-0.0941642	0.99956	-0.0246287	0.99956	4.87356	-0.0683846	5.92999	-1.13092	AT3G55250	-1.52057	0.00360052	-0.0252849	0.893016			-2.21183	-0.195469	0.172836
AT1G21900.1	mRNA	1:7691640-7691641	MaxSeq	MaxSeq	uuccagucaucacuuagccaAUCCUAUAACCCUUGGGGUU	Exon	1.15801	13.5514	0.771767	3.33048	2.69618	0.681876	24.544	1.21359	4.25969	3.32774	AT1G21900.1	1:7690802-7692459	ID=transcript:AT1G21900.1;Parent=gene:AT1G21900;biotype=protein_coding;transcript_id=AT1G21900.1	-	30.2699	35.4981	35.867	0.229856	0.99956	0.244771	0.99956	0.0149153	0.99956	4.14905	-0.830184	4.35293	0.586927	AT1G21900	0.382117	0.133815	0.145541	0.311642			2.12192	0.178644	0.391754
AT1G53870.4	mRNA	1:20112713-20112714	MaxSeq	MaxSeq	ucaaaagaaacugggauucuUCAAAUCUUGGGAAGGAUAU	Exon	0.365235	13.474	1.25632	3.88598	3.12621	0.328615	22.0803	0.39829	4.57143	4.19504	AT1G53870.4	1:20112149-20113893	ID=transcript:AT1G53870.4;Parent=gene:AT1G53870;biotype=protein_coding;transcript_id=AT1G53870.4															AT1G53870			0.230818	0.334499			-0.409839	1.14454	0.00046598
AT1G53890.3	mRNA	1:20125278-20125279	MaxSeq	MaxSeq	uauauagaaacugggauucuUCAAAUCUUGGGAAGGAUAU	Exon	0.365235	13.474	1.25632	4.09651	3.08193	0.328615	22.0803	0.39829	4.98667	3.54925	AT1G53890.3	1:20124843-20126109	ID=transcript:AT1G53890.3;Parent=gene:AT1G53890;biotype=protein_coding;transcript_id=AT1G53890.3															AT1G53890			1.24635	0.00207861			-0.404703	0.900947	0.000762963
AT5G02530.2	mRNA	5:564951-564952	MaxSeq	MaxSeq	gcguuacaacaauguucaguUGGAUGGAAAACUGAUGAAG	Exon	0.105274	13.2671	0.46306	5.02722	4.42479	0.292233	14.7264	0.606795	4.83944	4.41161	AT5G02530.2	5:564303-565883	ID=transcript:AT5G02530.2;Parent=gene:AT5G02530;biotype=protein_coding;transcript_id=AT5G02530.2	ALY2	1.62189	0.858497	0.628081	-0.917789	0.99956	-1.36865	0.99956	-0.450863	0.99956	4.38965	3.5057	4.15019	2.42274	AT5G02530	-0.636486	0.0514706	-0.253868	0.0995157			-0.140809	-0.238335	0.277209
AT3G58090.1	mRNA	3:21512910-21512911	MaxSeq	MaxSeq	accggagaagcuaaucccacUCGUUGACGACAUAUUGACG	Exon	0.421095	13.1724	0.308707	4.7586	3.60359	0.194822	15.4082	1.21359	6.33168	3.57121	AT3G58090.1	3:21512319-21514281	ID=transcript:AT3G58090.1;Parent=gene:AT3G58090;biotype=protein_coding;transcript_id=AT3G58090.1	DIR17	4.5675	5.77342	5.96219	0.338021	0.99956	0.384438	0.99956	0.0464167	0.99956	5.46155	-0.832345	3.71276	2.25461	AT3G58090	2.90676	0.000447251	1.02275	0.00123586			1.47447	0.841888	2.15e-07
AT2G01100.3	mRNA	2:82460-82461	MaxSeq	MaxSeq	auaguagcucugaggugagaAGAAAGUCUAGAAGAUCUCA	Exon	0.109571	13.1018	0.228423	5.28997	5.41186	0.123231	10.34	0.497862	4.88801	3.32543	AT2G01100.3	2:81440-83217	ID=transcript:AT2G01100.3;Parent=gene:AT2G01100;biotype=protein_coding;transcript_id=AT2G01100.3	-	5.3829	5.65647	4.86483	0.0715178	0.99956	-0.145995	0.99956	-0.217512	0.99956	5.6244	1.20584	4.15883	2.16037	AT2G01100	1.79163	0.00198436	0.927152	0.000916672		1.93478	2.71596	0.815862	1.71e-10
AT3G24010.1	mRNA	3:8676824-8676825	Major Internal	Decapped	uaugaucugguggauaugcaUGUUCAGCAACUUGACCAGU	Exon	0.1	12.8881	0.154353	6.27743	4.48111	0.0974108	12.272	0.364077	5.05674	4.06171	AT3G24010.1	3:8675905-8678286	ID=transcript:AT3G24010.1;Parent=gene:AT3G24010;biotype=protein_coding;transcript_id=AT3G24010.1	ING1	17.9986	20.2845	21.5625	0.172497	0.99956	0.260643	0.99956	0.0881461	0.99956	6.47181	0.365594	5.16313	1.64145	AT3G24010	1.3231	0.00462114	0.861685	0.0013267		0.758278	1.67036	0.870257	6.83e-10
AT1G52870.1	mRNA	1:19687322-19687323	MaxSeq	MaxSeq	ucauuugaucacauacgguuUGGUCCCAGUAGAACAACGA	Exon	0.803518	12.804	1.37054	2.26694	2.0993	0.862615	14.0021	1.59316	2.47401	2.04124	AT1G52870.1	1:19685747-19687863	ID=transcript:AT1G52870.1;Parent=gene:AT1G52870;biotype=protein_coding;transcript_id=AT1G52870.1	-	75.9657	59.4038	60.0865	-0.354791	0.99956	-0.338306	0.99956	0.0164848	0.99956	3.24026	1.10865	3.15217	1.22341	AT1G52870	0.354302	0.154345	0.711742	0.00368537			-1.98707	0.836243	1.23e-12
AT3G59800.1	mRNA	3:22095117-22095118	Major Internal	Decapped	aaagggagaacuugaagcagAUACCGAUAAACUGAUGCGU	Exon	0.210548	12.7933	0.154353	4.86571	3.91844	0.292233	12.5447	0.364077	4.9643	4.5178	AT3G59800.1	3:22094363-22096484	ID=transcript:AT3G59800.1;Parent=gene:AT3G59800;biotype=protein_coding;transcript_id=AT3G59800.1	-	8.09933	12.256	13.678	0.597619	0.99956	0.755988	0.99956	0.158368	0.99956	6.53138	-1.2039	5.26506	-0.438858	AT3G59800	1.98796	0.000949384	1.06722	0.00117621		0.61664	1.80835	0.886686	1.41e-09
AT2G41290.1	mRNA	2:17210899-17210900	MaxSeq	MaxSeq	aaagagaaguccacguggcgGAUUCUGGGUAGGCUUGAAC	Exon	0.210548	12.6985	0.154353	5.3528	5.13272	0.292233	12.4083	0.606795	5.01118	4.01615	AT2G41290.1	2:17210428-17213179	ID=transcript:AT2G41290.1;Parent=gene:AT2G41290;biotype=protein_coding;transcript_id=AT2G41290.1	SSL2	3.94919	4.14245	4.10258	0.0689268	0.99956	0.0549738	0.99956	-0.013953	0.99956	6.34833	-0.50289	4.34	0.999115	AT2G41290			0.376929	0.158125			-2.37166	0.228069	0.516251
AT4G37000.1	mRNA	4:17443499-17443500	MaxSeq	MaxSeq	gauugaugcggaggaagaggAUAAGUUGGAGGAGAUAUUG	Exon	0.6209	12.3573	0.953832	2.39768	2.2878	1.068	23.2651	1.0953	2.81915	2.81737	AT4G37000.1	4:17442612-17444295	ID=transcript:AT4G37000.1;Parent=gene:AT4G37000;biotype=protein_coding;transcript_id=AT4G37000.1	RCCR	54.6397	53.5484	51.8605	-0.0291045	0.99956	-0.0753121	0.99956	-0.0462076	0.99956	3.64928	0.694688	4.36256	0.111728	AT4G37000	-0.600693	0.130198	0.158647	0.130009			-1.47977	0.175972	0.237033
AT1G19397.1	mRNA	1:6711494-6711495	MaxSeq	MaxSeq	accugaagaauuguuaggagGUUGGUCCCUGUGGAAUUGC	3'UTR	0.182618	12.2829	0.799479	4.12197	2.73688	0.205384	21.2186	0.697007	4.17096	3.74402	AT1G19397.1	1:6710851-6711787	ID=transcript:AT1G19397.1;Parent=gene:AT1G19397;biotype=protein_coding;transcript_id=AT1G19397.1	-	6.01383	6.14664	6.71469	0.0315154	0.99956	0.159038	0.99956	0.127522	0.99956	4.06897	1.97119	5.05554	1.60381	AT1G19397	2.03062	0.0153624	0.75023	0.0487			1.15489	0.771216	0.00249544
AT1G53875.1	mRNA	1:20115518-20115519	MaxSeq	MaxSeq	guucaucuucaucauacaaaGUUGUAAUGGGAUCGCGUAU	Exon	0.657424	12.2829	0.685268	2.63807	2.56594	1.068	17.018	0.448076	3.17932	3.08524	AT1G53875.1	1:20114920-20115845	ID=transcript:AT1G53875.1;Parent=gene:AT1G53875;biotype=protein_coding;transcript_id=AT1G53875.1	-	2.06683	2.47222	2.43048	0.258386	0.99956	0.233817	0.99956	-0.0245682	0.99956	4.13927	-0.173977	5.22261	-1.48692	AT1G53875			0.724727	0.00561876
AT1G53900.1	mRNA	1:20128083-20128084	MaxSeq	MaxSeq	guucaucuucaucauacaaaGUUGUAAUGGGAUCGCGUAU	Exon	0.657424	12.2829	0.685268	2.2636	2.2276	1.068	17.018	0.448076	2.94976	3.13536	AT1G53900.1	1:20127634-20131050	ID=transcript:AT1G53900.1;Parent=gene:AT1G53900;biotype=protein_coding;transcript_id=AT1G53900.1															AT1G53900	-0.150656	0.885468	-0.117078	0.422832			0.113822	0.0692987	0.801886
AT1G48270.2	mRNA	1:17828574-17828575	MaxSeq	MaxSeq	cuuguucaauucaauagccuAUGGUUUCAACAGCUCAGUG	Exon	0.1	12.2247	0.1	6.63034	5.88661	0.04	16.499	0.121359	7.08091	5.87443	AT1G48270.2	1:17827953-17830420	ID=transcript:AT1G48270.2;Parent=gene:AT1G48270;biotype=protein_coding;transcript_id=AT1G48270.2	GCR1	0.378648	0.451067	0.678363	0.252484	0.99956	0.8412	0.99956	0.588716	0.99956	7.52237	-0.8412	7.67567	0.760009	AT1G48270	0.281143	0.533123	-0.286821	0.29377			0.486099	-0.0845412	0.840106
AT5G63150.1	mRNA	5:25330462-25330463	MaxSeq	MaxSeq	aaccuaugcgguuuuacccuAGUUUCUCCAUGGGGUUAUG	Exon	0.109571	12.134	0.114211	4.3069	4.58755	0.164308	18.3105	0.0497862	5.18632	5.94676	AT5G63150.1	5:25330125-25330907	ID=transcript:AT5G63150.1;Parent=gene:AT5G63150;biotype=protein_coding;transcript_id=AT5G63150.1	-	23.1105	26.4013	24.3094	0.192059	0.99956	0.0729665	0.99956	-0.119093	0.99956	6.61212	-0.0131302	8.40361	-1.79555	AT5G63150	-1.00311	0.0134493	-0.196155	0.134134			0.352526	-0.190658	0.436745
AT2G32480.2	mRNA	2:13789182-13789183	MaxSeq	MaxSeq	ggugaagauuucgauauucgGGUUACACCGGAUAAGAACU	Exon	1.05274	12.1299	0.617414	3.39662	2.81185	0.194822	15.1355	0.485436	3.74963	3.94986	AT2G32480.2	2:13788517-13790077	ID=transcript:AT2G32480.2;Parent=gene:AT2G32480;biotype=protein_coding;transcript_id=AT2G32480.2	ARASP	2.86183	2.3659	2.55346	-0.274546	0.99956	-0.164483	0.99956	0.110064	0.99956	4.40625	-0.605355	5.07258	1.48161	AT2G32480	-0.772436	0.0429408	0.239385	0.0328761			-2.03171	0.257782	0.0477057
AT2G30600.2	mRNA	2:13040458-13040459	Major Internal	Decapped	gggugcugcacuuuguggguACAUCUUAUGGUAGUCAUCA	Exon	0.109571	11.9107	0.342634	5.22379	4.9879	0.0821538	11.5248	0.298717	5.06975	3.60951	AT2G30600.2	2:13037238-13041684	ID=transcript:AT2G30600.2;Parent=gene:AT2G30600;biotype=protein_coding;transcript_id=AT2G30600.2	-	12.3128	11.0895	11.1613	-0.15097	0.99956	-0.141664	0.99956	0.00930615	0.99956	5.12876	1.78646	5.27913	2.00403	AT2G30600	1.67048	0.00439057	1.11302	0.00132561			1.7899	1.0674	8.94e-23
AT5G59610.2	mRNA	5:24014486-24014487	MaxSeq	MaxSeq	cuguggucuauuggcaggggAUUUCUUCAAAGAUCUUCAA	Exon	0.255665	11.8363	0.114211	4.57121	3.52767	0.0410769	15.7255	0.199145	5.81744	4.13611	AT5G59610.2	5:24013165-24015071	ID=transcript:AT5G59610.2;Parent=gene:AT5G59610;biotype=protein_coding;transcript_id=AT5G59610.2	-	12.4322	13.4243	13.2525	0.110769	0.99956	0.092188	0.99956	-0.0185814	0.99956	6.67679	-1.25474	6.28456	2.18524	AT5G59610	0.322524	0.301008	-0.0475756	0.75179			0.885482	0.120446	0.554431
AT3G27210.1	mRNA	3:10045524-10045525	MaxSeq	MaxSeq	ucuuccugguuucucuucauGUGGUGGAAGUUUCAUGGAG	Exon	0.736916	11.7509	0.46306	3.68119	2.8633	0.584465	21.8169	1.94174	4.5615	3.2358	AT3G27210.1	3:10045174-10047453	ID=transcript:AT3G27210.1;Parent=gene:AT3G27210;biotype=protein_coding;transcript_id=AT3G27210.1	Y-2	18.7764	23.0386	21.3732	0.295135	0.99956	0.186885	0.99956	-0.108251	0.99956	4.55718	-0.857183	3.38177	1.54528	AT3G27210	1.32489	0.0164281					1.70215	0.377875	0.27272
AT1G53510.1	mRNA	1:19971633-19971634	Major Internal	Decapped	gcaucacuaccgcggucuacGGUUCACUCAACUGUAGUCC	Exon	0.210548	11.5613	0.154353	5.01839	5.05632	0.0974108	6.27235	0.242718	4.67401	3.8503	AT1G53510.1	1:19970334-19974393	ID=transcript:AT1G53510.1;Parent=gene:AT1G53510;biotype=protein_coding;transcript_id=AT1G53510.1	MPK18	19.6817	20.2174	21.8336	0.0387427	0.99956	0.149694	0.99956	0.110952	0.99956	6.33788	-0.597611	4.80261	1.16743	AT1G53510	-0.310656	0.349472	0.188795	0.08702			-0.386146	0.190319	0.208953
AT5G11090.1	mRNA	5:3525359-3525360	Major Internal	Decapped	gagcuuugacuacuuugauuCGACCUUCUUCGCAUCAUCU	Exon	0.109571	11.5385	0.456845	4.48005	2.44776	0.164308	14.6484	0.199145	4.49981	3.12237	AT5G11090.1	5:3524677-3525846	ID=transcript:AT5G11090.1;Parent=gene:AT5G11090;biotype=protein_coding;transcript_id=AT5G11090.1	-	34.5398	51.5358	53.9428	0.577313	0.0599435	0.643169	0.0163845	0.0658566	0.99956	4.72446	1.41667	6.26664	-0.365754	AT5G11090	0.864829	0.0146143	-0.137682	0.302409			1.54517	-0.0459266	0.853537
AT4G05050.1	mRNA	4:2588716-2588717	Major Internal	Decapped	gugguaugcagauuuucguuAAAACCCUAACGGGAAAGAC	Exon	0.84219	11.4666	0.771767	3.37551	3.18825	0.389643	15.8172	0.242718	4.19551	5.16934	AT4G05050.1	4:2588004-2589437	ID=transcript:AT4G05050.1;Parent=gene:AT4G05050;biotype=protein_coding;transcript_id=AT4G05050.1	UBQ11	115.599	96.0983	133.923	-0.266547	0.99956	0.212268	0.99956	0.478816	0.99956	4.37195	-0.338255	6.50489	-0.895147	AT4G05050	0.443934	0.107672	-0.0568688	0.591624			0.929488	-0.236674	0.070553
AT1G53250.1	mRNA	1:19858539-19858540	MaxSeq	MaxSeq	cguggucagaaaacauugcaGAAGCUGCAAGGAAAGGAGG	Exon	0.0365235	11.464	0.1	5.94662	3.81042	0.0410769	15.9409	0.248931	5.97816	4.03563	AT1G53250.1	1:19857351-19859275	ID=transcript:AT1G53250.1;Parent=gene:AT1G53250;biotype=protein_coding;transcript_id=AT1G53250.1	-	7.90508	11.1162	12.3682	0.491811	0.835697	0.645785	0.171389	0.153974	0.99956	6.99494	0.807319	6.15482	1.95356	AT1G53250	-0.0262652	0.964258	0.307418	0.132925		1.0154	0.0438314	0.287175	0.224278
AT1G24100.1	mRNA	1:8525912-8525913	Major Internal	Decapped	uugguuucuugguguaaccaGCUUGAGGUUUUAGCUCAUG	Exon	1.15801	11.3718	0.1	3.07374	3.22217	0.487054	15.2718	1.33495	3.80533	3.0696	AT1G24100.1	1:8525334-8527087	ID=transcript:AT1G24100.1;Parent=gene:AT1G24100;biotype=protein_coding;transcript_id=AT1G24100.1	UGT74B1	44.5482	51.3298	52.7881	0.204429	0.99956	0.244845	0.99956	0.0404164	0.99956	6.86973	-3.77842	3.55643	1.20979	AT1G24100	-0.619751	0.0785291	0.132326	0.33336			-0.013604	0.21394	0.379129
AT5G60680.1	mRNA	5:24386544-24386545	MaxSeq	MaxSeq	auaccgcgauaaccgacggaGAAGCAUCGAGGAUAACGAC	Exon	0.6209	11.3152	0.913691	2.31298	2.16348	0.780461	19.2799	0.896152	2.74609	2.86372	AT5G60680.1	5:24386010-24387304	ID=transcript:AT5G60680.1;Parent=gene:AT5G60680;biotype=protein_coding;transcript_id=AT5G60680.1	-	72.2682	72.4557	96.7635	0.00373843	0.99956	0.421102	0.824242	0.417363	0.915147	4.04778	0.136243	4.84457	-0.221685	AT5G60680	-0.105679	0.720055	0.359128	0.0241978			-0.427954	0.345572	0.0139814
AT2G37920.1	mRNA	2:15869538-15869539	MaxSeq	MaxSeq	gauuugccuucugcuagguuUUUUCCUAAAGGUGUUGUUC	Exon	0.210548	10.8032	0.926121	3.70036	2.7031	0.487054	13.6355	0.485436	3.86896	4.3448	AT2G37920.1	2:15868340-15870071	ID=transcript:AT2G37920.1;Parent=gene:AT2G37920;biotype=protein_coding;transcript_id=AT2G37920.1	emb1513	22.7121	20.9962	20.1432	-0.113334	0.99956	-0.173173	0.99956	-0.0598393	0.99956	3.48428	2.31022	4.75211	0.168368	AT2G37920	-0.693352	0.0946661	-0.0856562	0.573062			-1.59917	-0.236759	0.139739
AT1G32060.1	mRNA	1:11534453-11534454	Major Internal	Decapped	gcgucgauaaauacauccgcAGUUUCUUCUUUUUCUUAUU	3'UTR	0.219141	10.7941	0.342634	3.24996	2.88136	0.369692	13.0328	0.448076	3.43802	3.86511	AT1G32060.1	1:11532199-11534639	ID=transcript:AT1G32060.1;Parent=gene:AT1G32060;biotype=protein_coding;transcript_id=AT1G32060.1	PRK	634.088	564.911	559.217	-0.166659	0.99956	-0.181275	0.99956	-0.0146159	0.99956	4.96282	0.826084	4.84764	0.458694	AT1G32060	-0.924583	0.00765559	0.121811	0.102305			-5.10141	0.136158	0.326319
AT2G36790.1	mRNA	2:15421683-15421684	Major Internal	Decapped	uauaacaauugucacgacgcCUCACAAUGCAGCAAGGUUC	Exon	0.1	10.7941	0.342634	5.31152	3.56622	0.0410769	17.7719	0.448076	6.20528	3.79959	AT2G36790.1	2:15420173-15421866	ID=transcript:AT2G36790.1;Parent=gene:AT2G36790;biotype=protein_coding;transcript_id=AT2G36790.1	UGT73C6	7.56153	7.96132	9.50227	0.0743287	0.99956	0.329593	0.99956	0.255264	0.99956	5.2327	1.44707	5.56498	3.11775	AT2G36790	1.56544	0.0109086	0.929801	0.0298725			-0.980201	0.864204	0.0145299
AT4G34830.1	mRNA	4:16602953-16602954	MaxSeq	MaxSeq	aaguguauaccauugcugugAAUAGUUGCAGCAAGUCUGG	Exon	0.210548	10.7085	0.617414	4.87507	3.72006	0.292233	14.59	0.485436	4.98567	4.727	AT4G34830.1	4:16599597-16606135	ID=transcript:AT4G34830.1;Parent=gene:AT4G34830;biotype=protein_coding;transcript_id=AT4G34830.1	MRL1	33.3173	30.7005	31.2643	-0.118009	0.99956	-0.0917572	0.99956	0.0262523	0.99956	4.14263	1.64384	4.93581	0.823917	AT4G34830	-0.271489	0.285434	-0.0456931	0.565925			-3.29687	-0.0116197	0.957085
AT1G14200.1	mRNA	1:4854884-4854885	MaxSeq	MaxSeq	cguugaguccaagguucgugAUGAUCGGAUCGCGAUCGGG	Exon	0.526369	10.6137	0.1	4.38901	4.29466	0.389643	13.9083	0.121359	5.40093	4.02232	AT1G14200.1	1:4854224-4855287	ID=transcript:AT1G14200.1;Parent=gene:AT1G14200;biotype=protein_coding;transcript_id=AT1G14200.1	-	15.2198	16.2396	18.2553	0.0935674	0.99956	0.262363	0.99956	0.168796	0.99956	6.89858	-2.65844	7.00932	-1.94524	AT1G14200	-0.059052	0.89169	0.217879	0.203406			1.34636	0.260874	0.265623
AT1G26090.1	mRNA	1:9022128-9022129	MaxSeq	MaxSeq	ugccauuugcuucugcaucaGUUCCAUUUACUAUAACUGG	Exon	0.0365235	10.273	0.228423	5.43543	4.35619	0.0410769	14.433	0.04	5.61911	5.37579	AT1G26090.1	1:9020380-9022769	ID=transcript:AT1G26090.1;Parent=gene:AT1G26090;biotype=protein_coding;transcript_id=AT1G26090.1	-	7.46863	9.3742	9.63174	0.327853	0.99956	0.366952	0.99956	0.0390997	0.99956	5.53011	2.27786	8.53426	-0.40528	AT1G26090	1.62282	0.00115126	0.410624	0.0425688			0.794104	0.472724	0.00377638
AT5G13730.1	mRNA	5:4429659-4429660	MaxSeq	MaxSeq	gcaugugggaguuaacggcaAAAGUUGCAGAAGCUAGUAA	Exon	1.05274	10.2346	0.154353	2.9802	4.14	0.292233	10.7721	0.606795	4.0778	3.26677	AT5G13730.1	5:4429095-4430901	ID=transcript:AT5G13730.1;Parent=gene:AT5G13730;biotype=protein_coding;transcript_id=AT5G13730.1	SIGD	47.7843	48.6742	50.5241	0.0266205	0.99956	0.0804344	0.99956	0.0538139	0.99956	6.10489	-2.85028	4.20376	0.973655	AT5G13730	0.180122	0.711944	0.96616	0.000757755			-3.48907	0.978057	7.15e-17
AT3G55520.1	mRNA	3:20594813-20594814	MaxSeq	MaxSeq	caacuuugauuuucgaggugGAAUUGGUUGCUUGUAGACC	Exon	0.109571	10.0496	0.114211	4.7268	4.47267	0.0410769	12.8173	0.248931	5.16585	4.67454	AT3G55520.1	3:20593661-20595345	ID=transcript:AT3G55520.1;Parent=gene:AT3G55520;biotype=protein_coding;transcript_id=AT3G55520.1	FKBP20-1	40.875	54.5663	60.1989	0.41679	0.99956	0.558518	0.406805	0.141728	0.99956	6.60102	-0.498683	5.82793	2.04083	AT3G55520	0.572616	0.135938	1.19254	0.000355614	0.881946	1.3315	1.91055	1.15564	5.75e-24
AT5G01560.1	mRNA	5:220180-220181	MaxSeq	MaxSeq	ccuuguuagagcucauguagCAACAACAGAGACGACAACA	Exon	0.1	10.0496	0.456845	6.73291	3.6336	0.123231	16.264	0.248931	6.38898	4.54686	AT5G01560.1	5:218029-221198	ID=transcript:AT5G01560.1;Parent=gene:AT5G01560;biotype=protein_coding;transcript_id=AT5G01560.1	LECRK64	6.98661	8.99795	10.2939	0.365003	0.99956	0.559128	0.277925	0.194125	0.99956	4.65341	1.63258	6.22391	0.455256	AT5G01560	2.63257	0.0111513					1.08766
AT5G47640.1	mRNA	5:19309622-19309623	Major Internal	Decapped	uccgaguucaucagcuucguCACCGGAGAAGCAUCUGAUA	Exon	0.182618	9.90076	0.228423	4.62075	2.61251	0.410769	15.5101	0.79658	4.65962	3.11722	AT5G47640.1	5:19309227-19310272	ID=transcript:AT5G47640.1;Parent=gene:AT5G47640;biotype=protein_coding;transcript_id=AT5G47640.1	NFYB2	104.469	108.298	112.464	0.0519327	0.99956	0.106382	0.99956	0.0544494	0.99956	5.49222	0.216491	4.3377	0.849104	AT5G47640	-0.498466	0.15608	0.478276	0.0204517			-3.44221	0.186051	0.365117
AT2G40020.4	mRNA	2:16712804-16712805	Major Internal	Decapped	cuucaagagcuucucagggaAGUACGUGGACAGAAGAGGA	Exon	0.146094	9.75188	0.228423	4.39944	4.3051	0.123231	10.6632	0.298717	4.63057	3.62517	AT2G40020.4	2:16711478-16713250	ID=transcript:AT2G40020.4;Parent=gene:AT2G40020;biotype=protein_coding;transcript_id=AT2G40020.4	-	0.367572	0.32407	0.339481	-0.181722	0.99956	-0.114698	0.99956	0.0670246	0.99956	5.48293	0.759507	5.22474	1.39211	AT2G40020	-0.0916066	0.790515	0.441541	0.0142114			-0.777541	0.418397	0.00715371
AT2G44670.1	mRNA	2:18425807-18425808	Major Internal	Decapped	aagauuugcucuguuucuauUGAUCUUUCUAUGGAUCGGA	3'UTR	0.146094	9.603	0.456845	4.08514	2.20458	0.164308	18.3105	0.697007	4.34804	3.09968	AT2G44670.1	2:18425111-18426121	ID=transcript:AT2G44670.1;Parent=gene:AT2G44670;biotype=protein_coding;transcript_id=AT2G44670.1	FLZ3	33.896	49.5808	52.9607	0.548667	0.188339	0.643807	0.0690243	0.0951406	0.99956	4.48885	1.001	4.81049	1.44096	AT2G44670	-0.291461	0.33665	-0.214593	0.104453			-0.746224	-0.20555	0.273896
AT2G25900.1	mRNA	2:11042532-11042533	MaxSeq	MaxSeq	aguaccggugaacuuauugcGUCGAUGAGGAAAAUGCAAU	Exon	0.547853	9.603	0.228423	2.13223	3.6336	0.328615	15.5101	0.39829	3.69126	3.2051	AT2G25900.1	2:11041331-11043256	ID=transcript:AT2G25900.1;Parent=gene:AT2G25900;biotype=protein_coding;transcript_id=AT2G25900.1															AT2G25900	-0.330239	0.617771	0.0743222	0.451647			-2.86381	0.0178961	0.927841
AT3G56840.1	mRNA	3:21045517-21045518	MaxSeq	MaxSeq	uccuucgucucacuaugcucGUGGAUGCUACUUUACACUA	Exon	0.0365235	9.603	0.114211	5.83749	4.81036	0.04	12.4942	0.0497862	6.40353	5.16934	AT3G56840.1	3:21044317-21046346	ID=transcript:AT3G56840.1;Parent=gene:AT3G56840;biotype=protein_coding;transcript_id=AT3G56840.1	-	10.7445	13.9724	15.6405	0.378971	0.99956	0.541681	0.99956	0.16271	0.99956	6.55642	1.10312	8.134	-0.225942	AT3G56840	2.91819	0.000348484	0.901369	0.00193384		1.48423	3.23335	1.24494	2.89e-18
AT5G20840.1	mRNA	5:7061580-7061581	MaxSeq	MaxSeq	cuuugcuuucaccaaacuuaAAAGUCUUCUGAACAUUUGG	3'UTR	0.315821	9.57128	0.154353	3.68609	3.96675	0.194822	8.45404	0.485436	3.9804	3.42778	AT5G20840.1	5:7060992-7069343	ID=transcript:AT5G20840.1;Parent=gene:AT5G20840;biotype=protein_coding;transcript_id=AT5G20840.1	SAC4	13.9536	13.532	14.9348	-0.0442639	0.99956	0.0980346	0.99956	0.142298	0.99956	6.09671	-1.13091	4.26459	1.21908	AT5G20840	0.160642	0.556777	0.337499	0.0132275			0.116784	0.353851	0.00622626
AT2G03975	ncRNA_gene	2:176098-176099	MaxSeq	MaxSeq	gaggauaguggaguucuccgGUAGAUCGAGAUCGGAGAUU	Exon	0.0730471	9.52856	0.1	6.52438	7.05819	0.138488	15.8332	0.248931	7.71962	5.46701	AT2G03975	2:175202-176330	ID=gene:AT2G03975;biotype=lncRNA;gene_id=AT2G03975;logic_name=araport11															AT2G03975
AT5G03380.2	mRNA	5:832986-832987	Major Internal	Decapped	auuugguuauaguuaaggggAUCAUUGACGUGAAACAACU	Exon	0.736916	9.47651	0.154353	4.39944	4.67165	0.292233	11.7266	0.364077	5.63838	4.5366	AT5G03380.2	5:832104-834289	ID=transcript:AT5G03380.2;Parent=gene:AT5G03380;biotype=protein_coding;transcript_id=AT5G03380.2	HIPP06	36.2424	43.6299	42.4234	0.267639	0.99956	0.227179	0.99956	-0.0404596	0.99956	5.89959	-2.48245	4.96894	0.0899427	AT5G03380	0.131567	0.64652	0.267536	0.109821			1.64776	0.341868	0.0283913
AT1G02300.1	mRNA	1:454622-454623	Major Internal	Decapped	cgguguaguaacccaagaguGUGAUCCAUACUUUGACAAU	Exon	0.0730471	9.45411	0.114211	6.02671	4.59695	0.123231	7.00107	0.0497862	5.07809	4.85798	AT1G02300.1	1:453107-455519	ID=transcript:AT1G02300.1;Parent=gene:AT1G02300;biotype=protein_coding;transcript_id=AT1G02300.1	CATHB1	19.8135	27.4349	28.3036	0.469526	0.478035	0.514499	0.298186	0.044973	0.99956	6.41614	0.130301	7.18066	-1.82205	AT1G02300	2.90804	0.000507106	1.3399	0.00049743			2.45916	1.15677	5.45e-20
AT5G19190.1	mRNA	5:6457607-6457608	Major Internal	Decapped	acaggguuuguucagaggagGUUACCAAACGGCUCCAUAU	Exon	0.913088	9.45411	1.14211	2.3035	2.11578	0.821538	12.0634	0.697007	3.1649	2.63227	AT5G19190.1	5:6457026-6458504	ID=transcript:AT5G19190.1;Parent=gene:AT5G19190;biotype=protein_coding;transcript_id=AT5G19190.1	-	36.6746	29.9112	43.9174	-0.294096	0.99956	0.260014	0.99956	0.55411	0.244687	3.60335	0.0628644	4.66743	-0.497166	AT5G19190	-0.860079	0.010878	0.241392	0.156405			-5.7722	0.283402	0.540147
AT1G57680.1	mRNA	1:21362859-21362860	MaxSeq	MaxSeq	ggugcucuguuacuugcaccAAACUCUUCACAAACUGAUG	Exon	0.736916	9.38175	0.1	3.78762	3.32576	0.584465	11.9993	0.970872	4.10194	2.7707	AT1G57680.1	1:21362359-21364749	ID=transcript:AT1G57680.1;Parent=gene:AT1G57680;biotype=protein_coding;transcript_id=AT1G57680.1	-	11.4828	9.44267	9.79043	-0.282212	0.99956	-0.230034	0.99956	0.0521776	0.99956	6.60396	-2.65147	3.6797	0.962195	AT1G57680	-0.550073	0.0470415	0.522046	0.0065252			0.602344	0.550691	5.28e-06
AT1G74940.1	mRNA	1:28146611-28146612	Major Internal	Decapped	aaacgggccgaccaaaguguAUUACAACGACGACGGGUUU	Exon	0.6209	9.37967	0.342634	2.60437	2.22635	0.534	15.2946	0.746793	3.9162	2.85197	AT1G74940.1	1:28145978-28147485	ID=transcript:AT1G74940.1;Parent=gene:AT1G74940;biotype=protein_coding;transcript_id=AT1G74940.1	FLZ13	24.6369	28.0695	35.5841	0.188181	0.99956	0.530409	0.214844	0.342227	0.99956	5.11703	-1.3881	4.6984	-0.0465433	AT1G74940	-0.481225	0.0865017	0.218789	0.0901361			-0.275774	0.226964	0.185341
AT3G13490.1	mRNA	3:4396841-4396842	MaxSeq	MaxSeq	uuguuguagagccaaagcuuGUGCAGCCCACAUUUGUCUU	Exon	0.315821	9.28698	0.154353	5.006	4.78592	0.04	7.09048	0.04	5.30063	4.06644	AT3G13490.1	3:4395663-4399350	ID=transcript:AT3G13490.1;Parent=gene:AT3G13490;biotype=protein_coding;transcript_id=AT3G13490.1	OVA5	30.6748	34.0417	35.5273	0.150246	0.99956	0.211873	0.99956	0.0616267	0.99956	5.97253	-1.24475	7.53136	-0.211874	AT3G13490	0.60004	0.043597	-0.202862	0.208669			0.69983	0.095469	0.55709
AT5G02620.5	mRNA	5:591368-591369	MaxSeq	MaxSeq	agaaagagaagccuuuggcgGUUGGAGUAACCGCCAUUGG	Exon	0.146094	9.23079	0.1	4.60964	5.05633	0.164308	11.2017	0.0995725	5.21248	6.00669	AT5G02620.5	5:589404-591752	ID=transcript:AT5G02620.5;Parent=gene:AT5G02620;biotype=protein_coding;transcript_id=AT5G02620.5	ANK1	1.45998	0.677198	0.843177	-1.10829	0.99956	-0.792037	0.99956	0.316257	0.99956	6.84464	0.245144	7.13001	0.0694577	AT5G02620	0.56738	0.04189	0.535758	0.00430719			1.55081	0.559381	0.000287016
AT2G38210.1	mRNA	2:16007268-16007269	MaxSeq	MaxSeq	acgaaacagaaaucucccuuCUCCGUGAAAGUUGGUCUCG	Exon	0.0730471	9.19222	0.1	3.96214	4.49484	0.389643	7.33455	0.04	4.2114	4.65129	AT2G38210.1	2:16006749-16007722	ID=transcript:AT2G38210.1;Parent=gene:AT2G38210;biotype=protein_coding;transcript_id=AT2G38210.1	PDX1L4	9.20754	12.784	12.2948	0.47345	0.99956	0.417157	0.99956	-0.0562932	0.99956	6.46605	0.0359405	7.46227	-3.70124	AT2G38210							-2.75101	0.28844	0.674432
AT4G36540.1	mRNA	4:17243821-17243822	Major Internal	Decapped	aaagaguugagaguuacuugGGAAACAACAAUGAUGAGCU	Exon	0.219141	9.15635	0.342634	3.54777	2.81185	0.328615	9.80149	0.0995725	3.49277	3.39028	AT4G36540.1	4:17243583-17245296	ID=transcript:AT4G36540.1;Parent=gene:AT4G36540;biotype=protein_coding;transcript_id=AT4G36540.1	BEE2	37.1011	36.4972	44.9975	-0.0236763	0.99956	0.278385	0.99956	0.302061	0.99956	5.04209	0.366426	6.92317	-2.00096	AT4G36540	-0.55845	0.158154	-0.454687	0.00628704			-5.53737	-0.0903515	0.602044
AT5G03470.1	mRNA	5:868590-868591	MaxSeq	MaxSeq	ggaacaacgagcauguggugGGUCUAAUAGCUCAGAACCG	Exon	0.438282	9.15635	0.456845	3.33049	3.9555	0.287538	15.5101	0.298717	4.40509	4.39662	AT5G03470.1	5:866339-869252	ID=transcript:AT5G03470.1;Parent=gene:AT5G03470;biotype=protein_coding;transcript_id=AT5G03470.1	B'ALPHA	14.2881	12.7183	15.0554	-0.167903	0.99956	0.0754749	0.99956	0.243378	0.99956	4.56837	-0.0156216	5.94166	-0.0204402	AT5G03470	-0.442181	0.310707	0.427497	0.0365406			-0.389161	0.287181	0.0690121
AT1G32160.1	mRNA	1:11569089-11569090	Major Internal	Decapped	aacagugagagcuucaggagAUGAAGAUUCUAAUGAGAAC	Exon	0.146094	9.00746	0.342634	4.4078	4.52968	0.123231	9.69378	0.248931	4.96413	4.72081	AT1G32160.1	1:11568654-11570438	ID=transcript:AT1G32160.1;Parent=gene:AT1G32160;biotype=protein_coding;transcript_id=AT1G32160.1	-	62.3372	59.3229	59.0006	-0.0715036	0.99956	-0.0793635	0.99956	-0.00785997	0.99956	4.70852	1.30914	5.27538	1.09374	AT1G32160	0.222329	0.377361	0.165104	0.1094			-1.05669	0.216107	0.138296
AT2G03550.1	mRNA	2:1077659-1077660	MaxSeq	MaxSeq	gauucauccauauuuuuggaGUAAGACUCCAAUUGAUGAG	Exon	0.219141	8.93302	0.114211	3.60789	3.65112	0.164308	9.04753	0.348504	3.45154	3.36079	AT2G03550.1	2:1076863-1078348	ID=transcript:AT2G03550.1;Parent=gene:AT2G03550;biotype=protein_coding;transcript_id=AT2G03550.1	CXE7	32.7993	34.7232	38.1883	0.0822323	0.99956	0.219465	0.99956	0.137232	0.99956	6.42661	-1.15962	4.83551	0.865307	AT2G03550	-1.04193	0.0158608	-0.125784	0.264339			-5.27452	-0.113849	0.543252
AT4G37540.1	mRNA	4:17639879-17639880	MaxSeq	MaxSeq	guuaaccgaaaacgauugaaGUCCGAUUCGGAUCUUGAUC	Exon	1.05274	8.71839	0.617414	2.80078	2.66914	0.681876	9.13582	0.485436	3.24384	2.97081	AT4G37540.1	4:17639393-17640925	ID=transcript:AT4G37540.1;Parent=gene:AT4G37540;biotype=protein_coding;transcript_id=AT4G37540.1	LBD39	31.0694	25.4917	24.9991	-0.285467	0.99956	-0.313618	0.99956	-0.0281508	0.99956	3.7916	-0.456221	4.20603	-0.17661	AT4G37540	-1.12612	0.127478					-0.893487	-0.214855	0.721226
AT5G05560.2	mRNA	5:1640249-1640250	MaxSeq	MaxSeq	aacaucgaggcgguuauagaAACGCCAAGUCGACGGCGAG	Exon	0.1	8.71839	0.1	6.11145	4.61383	0.0974108	8.18133	0.364077	5.48857	3.65712	AT5G05560.2	5:1640098-1654830	ID=transcript:AT5G05560.2;Parent=gene:AT5G05560;biotype=protein_coding;transcript_id=AT5G05560.2	EMB2771	3.84562	3.74024	4.01146	-0.0400847	0.99956	0.0609139	0.99956	0.100999	0.99956	6.54699	-0.0609112	4.59102	1.84118	AT5G05560	0.401048	0.261331	-0.149905	0.34715			0.341227	0.0564428	0.793559
AT5G50860.2	mRNA	5:20693986-20693987	MaxSeq	MaxSeq	uaucaaagaaaaccucaguaUUUGGUGCAAAGACUGAGAC	Exon	0.1	8.71839	0.1	6.297	4.79937	0.292233	9.54488	0.04	4.66105	4.21454	AT5G50860.2	5:20693461-20697220	ID=transcript:AT5G50860.2;Parent=gene:AT5G50860;biotype=protein_coding;transcript_id=AT5G50860.2	-	0.61215	0.522045	0.516483	-0.229712	0.99956	-0.245165	0.99956	-0.0154532	0.99956	6.43054	0.245164	7.88313	-2.62388	AT5G50860	-0.00020717	0.999442	-0.212717	0.10495			-0.895446	-0.0142093	0.948875
AT1G77930.2	mRNA	1:29301709-29301710	MaxSeq	MaxSeq	gaagauuagccaaauucuauCAUCCUGAUGUUUAUGAUGG	Exon	0.287892	8.7097	0.685268	3.84831	2.84673	0.205384	6.24711	0.39829	3.52206	2.77081	AT1G77930.2	1:29301000-29303570	ID=transcript:AT1G77930.2;Parent=gene:AT1G77930;biotype=protein_coding;transcript_id=AT1G77930.2															AT1G77930	0.980384	0.00921786	0.333	0.0240403			-0.420961	0.316711	0.0200307
AT1G60190.1	mRNA	1:22200268-22200269	MaxSeq	MaxSeq	ugaaucugugucauaacggcGGAAGUGACGUCGUUGGGUC	Exon	0.0365235	8.63525	0.114211	5.15973	4.08048	0.205384	18.6336	0.248931	4.73499	4.27081	AT1G60190.1	1:22198266-22200687	ID=transcript:AT1G60190.1;Parent=gene:AT1G60190;biotype=protein_coding;transcript_id=AT1G60190.1	PUB19	1.89066	3.10626	3.10585	0.716285	0.343922	0.716098	0.367669	-0.000187038	0.99956	6.24027	0.928706	6.22583	-0.438676	AT1G60190	4.07697	0.0119997					1.73322
AT5G18460.1	mRNA	5:6126299-6126300	MaxSeq	MaxSeq	gacgacccaaaugggcucugGUCAUUUUCCAGACGAAGGG	Exon	0.182618	8.63525	0.114211	4.10984	5.01078	0.205384	16.0486	0.0995725	5.50531	4.46466	AT5G18460.1	5:6122725-6126742	ID=transcript:AT5G18460.1;Parent=gene:AT5G18460;biotype=protein_coding;transcript_id=AT5G18460.1	-	13.9759	14.5419	16.5315	0.0572743	0.99956	0.242274	0.99956	0.185	0.99956	6.42547	-0.919404	7.51749	-1.28678	AT5G18460	0.188745	0.429086	-0.020678	0.914662			-2.31715	-0.174016	0.511413
AT4G09350.1	mRNA	4:5931696-5931697	MaxSeq	MaxSeq	cugaucuagaagagauaaaaUCUGCGUACCGGAGAUUAUC	Exon	0.84219	8.62363	0.46306	2.56841	3.1006	0.681876	17.0444	0.485436	3.50286	3.67295	AT4G09350.1	4:5931110-5932475	ID=transcript:AT4G09350.1;Parent=gene:AT4G09350;biotype=protein_coding;transcript_id=AT4G09350.1	ndhT	12.2022	12.0866	11.5308	-0.0137272	0.99956	-0.0816461	0.99956	-0.0679189	0.99956	4.15111	-0.781298	5.06596	-0.40858	AT4G09350	0.082843	0.873357	0.36773	0.0258297			-3.89228	0.343713	0.014442
AT5G26610.3	mRNA	5:9376300-9376301	Major Internal	Decapped	auagaacggugauggaguuuGAAGGUCACUUGAGCUCAUA	Exon	0.109571	8.56081	0.114211	3.89058	3.01404	0.205384	9.15524	0.199145	3.30011	3.7223	AT5G26610.3	5:9375180-9377125	ID=transcript:AT5G26610.3;Parent=gene:AT5G26610;biotype=protein_coding;transcript_id=AT5G26610.3	-	20.1693	23.8799	26.6354	0.243637	0.99956	0.401188	0.99956	0.15755	0.99956	6.38552	-0.341348	5.68025	-0.445688	AT5G26610	2.05451	0.00243867	0.892189	0.00131428			2.47726	1.24925	4.77e-23
AT4G30690.2	mRNA	4:14961374-14961375	MaxSeq	MaxSeq	uuucaggugauucuuucgccGGAUGCAGAUCCUCCGGUUG	Exon	0.255665	8.48637	0.456845	3.28014	2.62178	0.287538	10.8786	0.298717	3.78969	3.51767	AT4G30690.2	4:14960646-14962463	ID=transcript:AT4G30690.2;Parent=gene:AT4G30690;biotype=protein_coding;transcript_id=AT4G30690.2	IF3-4	2.59885	1.26993	1.52362	-1.03313	0.99956	-0.770376	0.99956	0.262754	0.99956	4.47813	1.60782	5.44932	0.825397	AT4G30690	-0.234388	0.572634	0.3366	0.0187566			-1.76201	0.225662	0.0922101
AT5G37130.1	mRNA	5:14685199-14685200	MaxSeq	MaxSeq	cuugauccugacaauuggcuGGCUUGGAACAACAUUGCUA	Exon	0.1	8.48637	0.1	6.7029	5.20528	0.04	11.848	0.04	6.54792	5.91734	AT5G37130.1	5:14681348-14686754	ID=transcript:AT5G37130.1;Parent=gene:AT5G37130;biotype=protein_coding;transcript_id=AT5G37130.1	-	13.237	16.0581	16.5594	0.278725	0.99956	0.323075	0.99956	0.0443496	0.99956	6.45142	-0.323074	8.25478	-0.323074	AT5G37130	1.31221	0.0035949	0.718523	0.00159755			1.58897	0.677609	6.25e-08
AT5G22950.1	mRNA	5:7682139-7682140	Major Internal	Decapped	ugucgaagagcgcagagguuAUGAAGCUUGUUAAUAAUCU	Exon	0.365235	8.48637	0.571057	3.2065	3.43205	0.123231	10.4477	0.448076	3.96824	3.33261	AT5G22950.1	5:7681234-7682949	ID=transcript:AT5G22950.1;Parent=gene:AT5G22950;biotype=protein_coding;transcript_id=AT5G22950.1	VPS24-1	34.2211	34.9376	35.4844	0.0298948	0.99956	0.0523004	0.99956	0.0224056	0.99956	3.91585	0.592511	4.5657	1.81008	AT5G22950	-0.611914	0.0666181	0.262967	0.247541			0.322953	0.138355	0.450986
AT4G37430.1	mRNA	4:17597574-17597575	MaxSeq	MaxSeq	ucgcauacaaccacacaaccGUUGGUACAGCUCCUUACGG	Exon	0.105274	8.4341	0.154353	5.08609	4.55158	0.138488	10.363	0.04	5.73128	7.28031	AT4G37430.1	4:17597110-17598958	ID=transcript:AT4G37430.1;Parent=gene:AT4G37430;biotype=protein_coding;transcript_id=AT4G37430.1	CYP81F1	9.0232	13.1457	13.9937	0.542885	0.335797	0.633063	0.129729	0.0901787	0.99956	5.86212	-0.080982	8.10741	-2.42475	AT4G37430	-0.0745583	0.827265	0.311655	0.305595			1.27422	0.421434	0.362288
AT2G13360.2	mRNA	2:5539501-5539502	Major Internal	Decapped	gaugauacugaaggauguugGAUACCCAGUUGUAAUGGGA	Exon	1.26329	8.33933	0.154353	2.21175	3.73935	0.876698	9.81759	0.849513	2.9628	3.2433	AT2G13360.2	2:5539240-5541355	ID=transcript:AT2G13360.2;Parent=gene:AT2G13360;biotype=protein_coding;transcript_id=AT2G13360.2	AGT1	1045.02	832.42	812.673	-0.328151	0.99956	-0.362787	0.99956	-0.0346357	0.99956	5.72099	-2.6701	3.49602	0.31734	AT2G13360	-1.16717	0.00870842	-0.307384	0.00654683			-5.01501	-0.0634151	0.683844
AT2G05812	ncRNA_gene	2:2216440-2216441	MaxSeq	MaxSeq	gagauucuagagauuucuuuUUGAACUCAGCUCCACCGAU	Exon	0.0730471	8.33749	0.228423	4.99579	5.03374	0.04	10.0169	0.39829	6.81896	4.11766	AT2G05812	2:2214334-2217448	ID=gene:AT2G05812;biotype=lncRNA;description=Potential natural antisense gene%2C locus overlaps with AT2G05810 [Source:TAIR%3BAcc:AT2G05812];gene_id=AT2G05812;logic_name=araport11															AT2G05812	0.454563	0.23234	0.413875	0.0856852		0.695575		0.447597	0.211673
AT1G69523.1	mRNA	1:26130460-26130461	MaxSeq	MaxSeq	aaacguuucuguuauugguaUUGAUCCAAAUGCUAAAAUG	Exon	0.1	8.26304	0.1	6.77198	4.78174	0.0410769	13.4636	0.298717	6.44983	4.28213	AT1G69523.1	1:26129551-26131292	ID=transcript:AT1G69523.1;Parent=gene:AT1G69523;biotype=protein_coding;transcript_id=AT1G69523.1	-	12.1567	13.244	12.9484	0.123591	0.99956	0.0910203	0.99956	-0.0325709	0.99956	6.33604	-0.0910222	5.46158	2.77136	AT1G69523	-0.35224	0.216079	0.284354	0.0955944			-0.279264	0.411418	0.0104323
AT2G43340.1	mRNA	2:18008225-18008226	MaxSeq	MaxSeq	gguucuugauucuccuguuaGUCCUAUUGCUAGCUGGAAG	Exon	0.0365235	8.26304	0.342634	3.68487	2.56527	0.205384	13.4636	0.348504	3.7614	3.42015	AT2G43340.1	2:18007629-18008665	ID=transcript:AT2G43340.1;Parent=gene:AT2G43340;biotype=protein_coding;transcript_id=AT2G43340.1	-	16.5627	17.1537	16.9888	0.0505836	0.99956	0.0366444	0.99956	-0.0139392	0.99956	4.578	3.19313	5.25781	0.726205	AT2G43340	-0.0951079	0.792673	0.158096	0.397944			1.1793	0.159398	0.590007
AT1G76170.1	mRNA	1:28585668-28585669	Major Internal	Decapped	acggacucgaucuuuuucuuUUGUCUAUUGAUGAAGGGAU	Exon	0.1	8.24457	0.154353	7.02507	3.44731	0.04	9.13582	0.364077	6.21096	4.1732	AT1G76170.1	1:28584039-28586225	ID=transcript:AT1G76170.1;Parent=gene:AT1G76170;biotype=protein_coding;transcript_id=AT1G76170.1	-	5.06501	6.84415	8.62466	0.434308	0.99956	0.767903	0.386964	0.333595	0.99956	6.07274	-0.141669	4.98281	2.41827	AT1G76170	2.46412	0.000696164	2.19215	0.00054396	0.693944	1.70633	3.21656	1.76882	1.35e-24
AT1G04233	ncRNA_gene	1:1018380-1018381	MaxSeq	MaxSeq	aucguugacuccuccgccguAAGCGAAACUGAUUCUGGAG	Exon	0.146094	8.11416	0.228423	4.49297	3.54569	0.164308	5.92398	0.547649	4.40679	2.72546	AT1G04233	1:1018123-1018514	ID=gene:AT1G04233;biotype=lncRNA;gene_id=AT1G04233;logic_name=araport11															AT1G04233
AT2G21280.1	mRNA	2:9111965-9111966	Major Internal	Decapped	uccugccaaggacuucccagGUAUUGUGAUUGCAGAAGAA	Exon	0.421095	8.05503	0.154353	4.24633	5.25695	0.0974108	8.18133	0.121359	4.69126	5.22427	AT2G21280.1	2:9110239-9112707	ID=transcript:AT2G21280.1;Parent=gene:AT2G21280;biotype=protein_coding;transcript_id=AT2G21280.1	GC1	50.7961	54.5503	56.0492	0.102868	0.99956	0.141975	0.99956	0.0391071	0.99956	5.74469	-1.58989	6.11409	0.175151	AT2G21280	0.297751	0.184196	0.147487	0.299226			-0.410964	0.0647645	0.694513
AT5G61790.1	mRNA	5:24827665-24827666	MaxSeq	MaxSeq	aaccaaacuuaaccauugguGUCCUCGUCGCCAUUGUGGU	Exon	0.526369	8.05503	0.1	3.08199	3.82887	0.681876	11.8629	0.485436	3.29598	3.25693	AT5G61790.1	5:24827063-24829900	ID=transcript:AT5G61790.1;Parent=gene:AT5G61790;biotype=protein_coding;transcript_id=AT5G61790.1	CNX1	112.981	112.489	114.228	-0.00628926	0.99956	0.015841	0.99956	0.0221303	0.99956	6.35395	-2.41191	4.63316	-0.506064	AT5G61790	0.13563	0.647924	-0.529795	0.0296481			0.125571	-0.333325	0.00971627
AT5G64340.1	mRNA	5:25731723-25731724	MaxSeq	MaxSeq	gagucuuauggaaaaagauuCUCACGGUCUGACAUGCGGU	Exon	0.105274	7.96027	0.308707	3.95187	3.32273	0.0974108	8.45404	0.606795	5.18422	3.22522	AT5G64340.1	5:25730335-25733313	ID=transcript:AT5G64340.1;Parent=gene:AT5G64340;biotype=protein_coding;transcript_id=AT5G64340.1	SAC51	42.2669	56.075	61.4501	0.407829	0.99956	0.539888	0.554012	0.132059	0.99956	4.82056	1.0122	3.93242	2.09917	AT5G64340	2.91665	0.000332054	2.08206	0.000243579	0.859707	1.76977		1.84178	2.54e-59	AT5G64340.1
AT1G64900.1	mRNA	1:24114134-24114135	MaxSeq	MaxSeq	cucuacucgaucuagagcuuCCAGAGGAAAAUAGGAAGUU	Exon	0.182618	7.89084	0.799479	3.21784	2.5917	0.0410769	9.26295	0.597435	3.69161	2.60638	AT1G64900.1	1:24113109-24114984	ID=transcript:AT1G64900.1;Parent=gene:AT1G64900;biotype=protein_coding;transcript_id=AT1G64900.1	CYP89A2	51.1636	42.7589	43.9276	-0.258894	0.99956	-0.21999	0.99956	0.0389043	0.99956	3.34195	2.35022	3.99352	4.08237	AT1G64900	0.834965	0.0131468	0.31311	0.0205667			-0.645923	0.32133	0.0161055
AT2G01670.1	mRNA	2:296763-296764	MaxSeq	MaxSeq	agacggcuaaaaaaaucuauUUCGAAAAGCCGAUGCAGAG	3'UTR	0.421095	7.8655	1.08047	3.71946	2.40281	0.292233	11.5902	0.849513	5.07161	3.48431	AT2G01670.1	2:296365-298215	ID=transcript:AT2G01670.1;Parent=gene:AT2G01670;biotype=protein_coding;transcript_id=AT2G01670.1	NUDT17	35.9736	38.9965	42.5972	0.116408	0.99956	0.243822	0.99956	0.127414	0.99956	2.99129	1.11562	3.89754	1.2957	AT2G01670	1.17451	0.0107059	-0.0381098	0.834778			1.13484	-0.0580499	0.859769
AT3G07360.9	mRNA	3:2356430-2356431	Major Internal	Decapped	agcgaaacaaagagaaugcgAUAGUGAUACUGCAUACUAU	Exon	0.0730471	7.81639	0.228423	3.96389	3.47088	0.123231	13.7867	0.0995725	3.93172	4.74783	AT3G07360.9	3:2355174-2356839	ID=transcript:AT3G07360.9;Parent=gene:AT3G07360;biotype=protein_coding;transcript_id=AT3G07360.9															AT3G07360	0.646796	0.0438248	0.506623	0.0111936			-0.157471	0.483158	0.00172837
AT5G65060.2	mRNA	5:25987675-25987676	MaxSeq	MaxSeq	gcuguugucgccgucuccggUUCCGGAAAACUCUACGACU	Exon	0.0730471	7.81639	0.456845	4.25033	2.77535	0.04	8.93982	0.0995725	6.66768	3.24814	AT5G65060.2	5:25987497-25991312	ID=transcript:AT5G65060.2;Parent=gene:AT5G65060;biotype=protein_coding;transcript_id=AT5G65060.2	MAF3	15.6765	18.1041	19.5673	0.20771	0.99956	0.319838	0.99956	0.112128	0.99956	4.20885	2.32496	6.60048	0.995906	AT5G65060	2.20701	0.00191401	1.23395	0.000865796	0.70527	1.15399	3.21937	0.737076	5.76e-07
AT2G18300.1	mRNA	2:7954133-7954134	Major Internal	Decapped	gccauauggaaccuguggauACAAUGGAGGUUUUGUUGAA	Exon	1.05274	7.77074	0.308707	2.93022	4.61383	0.876698	8.31768	0.485436	3.153	3.89471	AT2G18300.1	2:7952667-7954680	ID=transcript:AT2G18300.1;Parent=gene:AT2G18300;biotype=protein_coding;transcript_id=AT2G18300.1	-	33.9019	27.0479	31.2783	-0.325848	0.99956	-0.116203	0.99956	0.209646	0.99956	4.86339	-1.65364	4.30847	-0.736595	AT2G18300	-0.0392721	0.92159	0.12755	0.411217			-5.23206	0.131547	0.363888
AT3G54390.2	mRNA	3:20138349-20138350	MaxSeq	MaxSeq	acggcgucggcaagauuccuAAGGAAGACGGAUUCAAGCC	Exon	0.210548	7.77074	0.154353	4.80312	3.72387	0.389643	10.7721	0.970872	4.2148	3.26677	AT3G54390.2	3:20137738-20139244	ID=transcript:AT3G54390.2;Parent=gene:AT3G54390;biotype=protein_coding;transcript_id=AT3G54390.2	-	7.02095	9.55118	8.6736	0.444014	0.99956	0.304965	0.99956	-0.139048	0.99956	5.5147	-0.75288	3.33283	1.01216	AT3G54390	-0.67686	0.142028	-0.514004	0.256955			-0.893788	-0.307553	0.387441
AT5G11790.2	mRNA	5:3802467-3802468	Major Internal	Decapped	aaacaugggguugaaacucaAGCCGAUAAAGACACGACUC	Exon	0.6209	7.66751	0.913691	2.19854	2.43067	0.492923	10.9863	0.448076	2.96664	2.39132	AT5G11790.2	5:3799408-3803216	ID=transcript:AT5G11790.2;Parent=gene:AT5G11790;biotype=protein_coding;transcript_id=AT5G11790.2															AT5G11790	-0.055887	0.85146	0.0232165	0.905372			-1.4831	0.0155602	0.942023
AT5G19290.1	mRNA	5:6494747-6494748	MaxSeq	MaxSeq	guuucguucaaggagccgugGAAGAGGAAGCUUGCCAUGG	Exon	0.292188	7.66751	0.228423	3.46144	2.72552	0.492923	11.5248	0.348504	3.37323	3.51151	AT5G19290.1	5:6493826-6495393	ID=transcript:AT5G19290.1;Parent=gene:AT5G19290;biotype=protein_coding;transcript_id=AT5G19290.1	-	58.522	52.1869	51.6447	-0.165291	0.99956	-0.180359	0.99956	-0.0150678	0.99956	5.05391	-0.17483	5.03236	-0.319828	AT5G19290	-1.32037	0.00251322	-0.269795	0.0525893			-1.75371	-0.290155	0.227833
AT1G29950.2	mRNA	1:10493726-10493727	MaxSeq	MaxSeq	uugaacaauuuagcuucgacGUUUCAGAACGAGUAUGUUG	Exon	0.182618	7.59307	0.228423	4.35269	3.64817	0.205384	6.78565	0.348504	4.2114	2.35331	AT1G29950.2	1:10491975-10494598	ID=transcript:AT1G29950.2;Parent=gene:AT1G29950;biotype=protein_coding;transcript_id=AT1G29950.2	BHLH144	5.73261	6.01838	6.40888	0.0701826	0.99956	0.160879	0.99956	0.0906967	0.99956	5.1456	0.161999	4.37394	0.601971	AT1G29950	1.8594	0.00077074	1.36211	0.000467128	0.899098	1.47433	0.372821	1.44819	1.71e-31	AT1G29950.2
AT1G56300.2	mRNA	1:21080110-21080111	MaxSeq	MaxSeq	gcuacuacaccauucucgggAUUCGUAAAGAUGCCUCUGU	Exon	0.84219	7.58121	0.771767	2.47062	2.43757	1.65598	9.54488	1.09223	2.21788	2.35342	AT1G56300.2	1:21078768-21080423	ID=transcript:AT1G56300.2;Parent=gene:AT1G56300;biotype=protein_coding;transcript_id=AT1G56300.2	-	59.2997	60.5358	55.6318	0.0297644	0.99956	-0.0921152	0.99956	-0.12188	0.99956	3.17431	-0.0338654	3.00557	-0.508294	AT1G56300	-2.31369	0.0531218	-0.000755987	0.996528			0.181629	0.0539783	0.868239
AT2G17880.1	mRNA	2:7767433-7767434	MaxSeq	MaxSeq	cucuacgagauccuugaaauUCCCGUCGGCUCGACGAGUC	Exon	0.1	7.51863	0.114211	5.74985	5.56659	0.04	8.72441	0.04	6.56243	5.78988	AT2G17880.1	2:7766765-7768040	ID=transcript:AT2G17880.1;Parent=gene:AT2G17880;biotype=protein_coding;transcript_id=AT2G17880.1	-	9.15029	7.9281	11.965	-0.206844	0.99956	0.386934	0.99956	0.593778	0.542827	6.63447	-0.195229	8.36269	-0.386931	AT2G17880	-0.30567	0.713657	-1.04144	0.0267221			-1.72	-0.945124	0.00688996
AT1G12700.3	mRNA	1:4323962-4323963	MaxSeq	MaxSeq	uaugaauuccgcagaacugaAUAGAGAUCUCAGGAAGCUA	Exon	0.105274	7.48644	0.154353	6.01704	3.66025	0.194822	11.5902	0.728154	5.25687	3.31434	AT1G12700.3	1:4323556-4326333	ID=transcript:AT1G12700.3;Parent=gene:AT1G12700;biotype=protein_coding;transcript_id=AT1G12700.3	-	0.867567	1.21033	1.43265	0.480359	0.99956	0.723644	0.99956	0.243285	0.99956	5.84326	-0.171555	4.2358	1.17845	AT1G12700	0.633801	0.0906148	0.761086	0.00902292			-0.415968	0.733718	3.03e-05
AT1G58807.2	mRNA	1:21783989-21783990	Major Internal	Decapped	uggccauggcgaagaaggguGACCAGUUGGAAGGUGCAUA	3'UTR	0.182618	7.44418	0.1	4.12454	6.31561	0.205384	11.5248	0.0995725	4.73261	5.38859	AT1G58807.2	1:21780076-21784581	ID=transcript:AT1G58807.2;Parent=gene:AT1G58807;biotype=protein_coding;transcript_id=AT1G58807.2															AT1G58807	0.326535	0.177339	0.0809308	0.431531			-0.317611	0.19246	0.266202
AT2G31751	ncRNA_gene	2:13499378-13499379	MaxSeq	MaxSeq	auggccaguuuguuuuagacCAGCCGCGACUUCUAUCAUU	Exon	0.146094	7.44418	0.1	3.45157	5.72954	0.0821538	7.97044	0.448076	4.23083	2.75508	AT2G31751	2:13497140-13502275	ID=gene:AT2G31751;biotype=lncRNA;description=unknown gene [Source:TAIR%3BAcc:AT2G31751];gene_id=AT2G31751;logic_name=araport11															AT2G31751	-0.280983	0.505191	-0.070359	0.678876				0.150952	0.79836
AT5G19940.2	mRNA	5:6739848-6739849	Major Internal	Decapped	gauuaggacucgucgucaguUCUGUUUCAGCUCCCAACGU	Exon	0.292188	7.44418	0.1	2.84586	4.86483	0.451846	7.75503	0.298717	2.30698	2.82749	AT5G19940.2	5:6739624-6740957	ID=transcript:AT5G19940.2;Parent=gene:AT5G19940;biotype=protein_coding;transcript_id=AT5G19940.2	PAP8	0.268752	0.0396915		-2.75938	0.99956	#NAME?	0.99956							AT5G19940	-0.152903	0.523121	0.375796	0.00993465			-1.94943	0.0513648	0.765219
AT3G20310.1	mRNA	3:7086024-7086025	Major Internal	Decapped	aguuugaucuuaauuucccgCCGUUGGAUGGCGUUGACUU	Exon	0.526369	7.39168	0.46306	3.06588	2.28182	0.0974108	8.59039	0.485436	3.89085	3.36242	AT3G20310.1	3:7084727-7086894	ID=transcript:AT3G20310.1;Parent=gene:AT3G20310;biotype=protein_coding;transcript_id=AT3G20310.1	ERF7	18.0666	18.7456	20.5077	0.0532283	0.99956	0.182838	0.99956	0.129609	0.99956	4.12624	-0.367716	4.27498	2.13429	AT3G20310	0.227667	0.474512	-0.155595	0.317966			0.358269	-0.16043	0.466283
AT1G35420.3	mRNA	1:13027079-13027080	MaxSeq	MaxSeq	ccuucacaaaauggaugguuGAGGAAUUUGCAGCGGCUGG	Exon	0.292188	7.22086	0.342634	3.10021	3.32576	0.123231	7.00107	0.149359	3.74499	3.60587	AT1G35420.3	1:13026289-13027667	ID=transcript:AT1G35420.3;Parent=gene:AT1G35420;biotype=protein_coding;transcript_id=AT1G35420.3	-	3.54484	4.12982	4.89887	0.220357	0.99956	0.466728	0.99956	0.246371	0.99956	4.6438	-0.236957	5.79709	-0.18931	AT1G35420	0.818667	0.0778903	0.660957	0.00768175		0.8602	-0.993489	0.569435	1.91e-06
AT1G54030.2	mRNA	1:20168993-20168994	MaxSeq	MaxSeq	guuuuacgacuucuuuagcuCGAUCCAAAACAGAGUUAUC	Exon	0.401759	7.14642	0.114211	2.37531	2.29519	0.287538	8.40128	0.746793	2.95926	2.07403	AT1G54030.2	1:20167597-20169684	ID=transcript:AT1G54030.2;Parent=gene:AT1G54030;biotype=protein_coding;transcript_id=AT1G54030.2	MVP1	2.79407	2.1584	2.47754	-0.372407	0.99956	-0.173458	0.99956	0.198949	0.99956	6.16639	-1.64117	3.69077	1.55042	AT1G54030	0.825063	0.0134493	0.540019	0.00446205			0.978719	0.552929	7.82e-05
AT4G38470.2	mRNA	4:18003000-18003001	MaxSeq	MaxSeq	uacgggauugugcuaugggaGUUGUUGACUGGGAAGCUUC	Exon	0.401759	7.14642	0.114211	2.10129	4.39759	0.328615	7.00107	0.39829	3.06465	2.78921	AT4G38470.2	4:17999082-18003744	ID=transcript:AT4G38470.2;Parent=gene:AT4G38470;biotype=protein_coding;transcript_id=AT4G38470.2	STY46	6.58042	6.86818	8.12887	0.061747	0.99956	0.304875	0.99956	0.243128	0.99956	6.21057	-2.1195	4.37881	-0.0274542	AT4G38470	-0.191115	0.396328	0.0556222	0.669673			-0.396825	0.0579873	0.763406
AT1G77240.1	mRNA	1:29019358-29019359	MaxSeq	MaxSeq	gguccaaacgucccaucuguCUACGAGCUUCAGUUCGCAG	Exon	0.109571	7.07197	0.1	4.92251	5.45632	0.04	8.72441	0.0497862	7.37051	6.24831	AT1G77240.1	1:29017958-29019789	ID=transcript:AT1G77240.1;Parent=gene:AT1G77240;biotype=protein_coding;transcript_id=AT1G77240.1	AEE4	7.4772	9.74067	9.88226	0.381523	0.99956	0.402343	0.99956	0.0208193	0.99956	6.16486	-0.534209	7.47399	-0.086597	AT1G77240
AT4G24900.2	mRNA	4:12816798-12816799	MaxSeq	MaxSeq	gcuugaugcaaaugauggggAUUUUUCUAGUGUUCAACUA	Exon	0.0365235	6.99753	0.1	5.77615	5.59289	0.0410769	6.57023	0.0995725	6.19092	4.65129	AT4G24900.2	4:12814827-12817622	ID=transcript:AT4G24900.2;Parent=gene:AT4G24900;biotype=protein_coding;transcript_id=AT4G24900.2	TTL	4.23965	6.74464	6.09868	0.669797	0.99956	0.524552	0.99956	-0.145245	0.99956	5.98353	0.928551	5.89881	0.752868	AT4G24900	1.78485	0.00149298	0.443658	0.0178628			1.70722	0.35216	0.0771738
AT5G53500.1	mRNA	5:21725926-21725927	MaxSeq	MaxSeq	aagaaguggucagugggagaGGUUUCAAUCGGUUGAUGUA	3'UTR	0.526369	6.91785	0.308707	4.34178	3.20456	0.292233	6.40871	0.970872	3.8717	2.27846	AT5G53500.1	5:21725441-21729413	ID=transcript:AT5G53500.1;Parent=gene:AT5G53500;biotype=protein_coding;transcript_id=AT5G53500.1	-	5.49806	4.14472	6.80865	-0.407648	0.99956	0.308446	0.99956	0.716094	0.99956	5.20211	-1.07828	3.43878	1.42372	AT5G53500	-1.12774	0.00592163	0.0315922	0.777258			-3.10792	0.028247	0.908932
AT3G15530.2	mRNA	3:5253560-5253561	MaxSeq	MaxSeq	uuggcgauaauuacuucgacGUGGUGGUCUCGUCGGUGUU	Exon	0.105274	6.82309	0.1	4.29484	3.69241	0.389643	12.1356	0.242718	4.42053	4.02911	AT3G15530.2	3:5252875-5254458	ID=transcript:AT3G15530.2;Parent=gene:AT3G15530;biotype=protein_coding;transcript_id=AT3G15530.2	-	10.8057	8.27596	10.7511	-0.384793	0.99956	-0.00731282	0.99956	0.37748	0.99956	6.46984	-0.0668409	6.02131	-0.675564	AT3G15530	0.172383	0.705589	0.00777374	0.965856			0.00585118	0.0186046	0.939382
AT3G53920.2	mRNA	3:19962287-19962288	MaxSeq	MaxSeq	uccugaugcgcaaucuacauUACGGUUGGUACUGUAGAGA	Exon	0.210548	6.72832	0.1	3.87916	3.7848	0.194822	8.8631	0.485436	4.13186	3.73062	AT3G53920.2	3:19960789-19963980	ID=transcript:AT3G53920.2;Parent=gene:AT3G53920;biotype=protein_coding;transcript_id=AT3G53920.2	SIGC	5.74216	6.15336	3.99357	0.0997809	0.99956	-0.523917	0.99956	-0.623697	0.99956	5.44848	-0.550235	3.56676	1.84104	AT3G53920	0.841952	0.0288458	0.380169	0.00825204			-0.856945	0.378272	0.00414833
AT3G01690.1	mRNA	3:257950-257951	Major Internal	Decapped	agguaguggauuguucucauGGGAAACAACUAUGGGAACU	Exon	0.584376	6.69977	0.571057	2.74676	3.37423	0.410769	6.1394	0.497862	3.12336	2.84368	AT3G01690.1	3:256295-258696	ID=transcript:AT3G01690.1;Parent=gene:AT3G01690;biotype=protein_coding;transcript_id=AT3G01690.1	-	87.9499	86.0923	95.2575	-0.030797	0.99956	0.11515	0.99956	0.145947	0.99956	3.69835	-0.148413	3.77023	0.162268	AT3G01690	0.5316	0.16409	0.58025	0.0135854		0.625934	-0.146631	0.709958	1.31e-08
AT2G22850.2	mRNA	2:9732796-9732797	MaxSeq	MaxSeq	agacgaagcaaaucgucucgGUUUAGAAAACCGGGAACUC	Exon	0.315821	6.63356	0.1	4.74704	4.96641	0.0974108	8.59039	0.04	6.06447	5.91541	AT2G22850.2	2:9731279-9733545	ID=transcript:AT2G22850.2;Parent=gene:AT2G22850;biotype=protein_coding;transcript_id=AT2G22850.2															AT2G22850							-0.485984
AT2G46870.1	mRNA	2:19261892-19261893	Major Internal	Decapped	aauuccgagagaauuugguuAUGGUUACUUCGUUAGGUCA	Exon	0.109571	6.55088	0.114211	3.45466	2.70989	0.0410769	8.07815	0.199145	5.66673	2.64456	AT2G46870.1	2:19260906-19262533	ID=transcript:AT2G46870.1;Parent=gene:AT2G46870;biotype=protein_coding;transcript_id=AT2G46870.1	NGA1	17.5699	19.3408	20.1306	0.13854	0.99956	0.196284	0.99956	0.0577441	0.99956	5.89966	-0.136449	5.39988	2.08114	AT2G46870	-0.668925	0.0594822	0.814243	0.00161219			-0.658343	0.809413	7.39e-09
AT3G20680.1	mRNA	3:7230580-7230581	MaxSeq	MaxSeq	ugagaucugcugacguggcgAUCUUCAUGGCUCCGGAGAA	Exon	0.421095	6.53879	0.308707	3.61826	3.89047	0.194822	7.63591	0.364077	4.73671	3.48047	AT3G20680.1	3:7230068-7231194	ID=transcript:AT3G20680.1;Parent=gene:AT3G20680;biotype=protein_coding;transcript_id=AT3G20680.1	-	30.3767	29.7272	31.8053	-0.0311825	0.99956	0.066303	0.99956	0.0974855	0.99956	4.5022	-0.51421	4.48797	0.835785	AT3G20680	-1.10778	0.0246195	-0.186224	0.109585			-3.67937	-0.193264	0.236064
AT1G30200.1	mRNA	1:10626826-10626827	MaxSeq	MaxSeq	aaucugcaggcauggaggauGCCGAAGGGAGGUUCUCUGA	3'UTR	0.0730471	6.47644	0.456845	4.07274	2.73618	0.287538	14.3253	0.0497862	4.44651	5.58419	AT1G30200.1	1:10625000-10627135	ID=transcript:AT1G30200.1;Parent=gene:AT1G30200;biotype=protein_coding;transcript_id=AT1G30200.1	-	12.9626	13.4494	13.8146	0.0531877	0.99956	0.091835	0.99956	0.0386473	0.99956	3.86408	2.55297	8.20726	-2.62177	AT1G30200	0.625214	0.0284995	0.552312	0.00325273			1.35017	0.568697	9.12e-06
AT3G26730.4	mRNA	3:9826514-9826515	MaxSeq	MaxSeq	acgugcuuggaagguauucuCGUUCUAACCAUAAAACACA	Intron	0.1	6.44403	0.154353	5.64851	4.15088	0.0974108	15.1355	0.04	6.87026	7.8434	AT3G26730.4	3:9823637-9827547	ID=transcript:AT3G26730.4;Parent=gene:AT3G26730;biotype=protein_coding;transcript_id=AT3G26730.4	-	1.72531	1.47666	2.32819	-0.224514	0.99956	0.43236	0.99956	0.656873	0.99956	6.04053	0.19388	9.22059	-1.71643	AT3G26730	0.905245	0.018018	0.905625	0.000843381	0.601021	0.837628	0.631493	0.877675	3.47e-14
AT3G10405.1	mRNA	3:3234466-3234467	Major Internal	Decapped	gauaugaucaagcguucguuAUGGGAAGCAGUUACCACAA	Exon	0.1	6.34926	0.154353	4.60316	4.38308	0.389643	6.27235	0.04	3.14815	2.99696	AT3G10405.1	3:3232457-3235289	ID=transcript:AT3G10405.1;Parent=gene:AT3G10405;biotype=protein_coding;transcript_id=AT3G10405.1	-	16.1589	16.2362	17.7111	0.00688607	0.99956	0.132325	0.99956	0.125439	0.99956	5.48772	0.493909	7.4183	-3.41641	AT3G10405	0.485025	0.118233	0.916849	0.000610417		0.88114	-0.531273	0.924398	1.33e-16
AT1G78100.1	mRNA	1:29388269-29388270	MaxSeq	MaxSeq	uggagguggaauuauacgguGGUGAUGUCAAGCUUGAGAA	Exon	0.146094	6.32756	0.1	4.00752	3.62114	0.0821538	9.80149	0.248931	5.01155	4.9533	AT1G78100.1	1:29387672-29389222	ID=transcript:AT1G78100.1;Parent=gene:AT1G78100;biotype=protein_coding;transcript_id=AT1G78100.1	-	32.8562	32.2648	29.2178	-0.0262045	0.99956	-0.169321	0.99956	-0.143116	0.99956	5.84046	-0.377579	5.15607	1.76866	AT1G78100	-0.656091	0.0357788	0.0748549	0.540217			-0.620932	0.0877612	0.681657
AT1G78170.1	mRNA	1:29414812-29414813	Major Internal	Decapped	ugguaacaacaguuugcaugAAAUGCCACAUGCUGGUUAU	Exon	0.1	6.32756	0.114211	4.059	3.81434	0.0821538	9.69378	0.0497862	3.8132	5.92383	AT1G78170.1	1:29413874-29415197	ID=transcript:AT1G78170.1;Parent=gene:AT1G78170;biotype=protein_coding;transcript_id=AT1G78170.1	-	29.3476	29.4164	31.1006	0.00337607	0.99956	0.0837006	0.99956	0.0803245	0.99956	5.8722	0.108002	7.68549	-0.806281	AT1G78170	-0.824986	0.0648436	-0.501358	0.010718			-4.17808	-0.534482	0.000481966
AT2G39930.2	mRNA	2:16670361-16670362	MaxSeq	MaxSeq	gagacaguucauaaaaggcaCCGAUGGCUUUUCUGGUGCU	Exon	0.219141	6.17867	0.342634	3.81822	2.98135	0.0410769	6.1394	0.0995725	4.04021	3.61238	AT2G39930.2	2:16666023-16671601	ID=transcript:AT2G39930.2;Parent=gene:AT2G39930;biotype=protein_coding;transcript_id=AT2G39930.2	ISA1	7.03014	7.27614	7.93417	0.0496199	0.99956	0.174525	0.99956	0.124905	0.99956	4.29746	0.470283	6.07111	1.10289	AT2G39930	0.156988	0.495916	0.203805	0.306256			-1.52822	-0.041862	0.818793
AT5G19070.2	mRNA	5:6376874-6376875	MaxSeq	MaxSeq	gcuuucuucgugguuagggaUGAUGCCAAUAACACUUGCG	Exon	0.219141	6.17867	0.114211	3.47774	4.01045	0.164308	9.15524	0.04	4.2148	5.74231	AT5G19070.2	5:6375240-6377660	ID=transcript:AT5G19070.2;Parent=gene:AT5G19070;biotype=protein_coding;transcript_id=AT5G19070.2	-	0.801356	0.353301	0.612843	-1.18154	0.99956	-0.386926	0.99956	0.794618	0.99956	6.55214	-0.553232	8.63307	-1.65141	AT5G19070	0.911092	0.0169999	-0.278326	0.0747195			0.636194	-0.0438923	0.87658
AT1G59124.2	mRNA	1:21820248-21820249	Major Internal	Decapped	ggccauggcgaagaagggugACCAGUUGGAAGGUGCAUAC	3'UTR	0.255665	6.10423	0.114211	4.12454	6.31561	0.246461	11.4171	0.149359	4.73261	5.38859	AT1G59124.2	1:21816334-21820839	ID=transcript:AT1G59124.2;Parent=gene:AT1G59124;biotype=protein_coding;transcript_id=AT1G59124.2															AT1G59124	0.127462	0.714701	0.29826	0.0441008			-0.35445	0.234582	0.150724
AT5G02030.1	mRNA	5:398699-398700	MaxSeq	MaxSeq	agugucuuugacguuagggcUUCAUCAUCAGAUUGGGUUA	Exon	0.0730471	6.10423	0.1	4.67294	4.45286	0.0821538	5.49314	0.149359	4.17851	3.04398	AT5G02030.1	5:395567-399125	ID=transcript:AT5G02030.1;Parent=gene:AT5G02030;biotype=protein_coding;transcript_id=AT5G02030.1	BLH9	9.53635	8.52183	8.7835	-0.162273	0.99956	-0.118641	0.99956	0.043632	0.99956	5.97537	0.571742	5.24441	0.981026	AT5G02030	-0.333861	0.321884	-0.13082	0.439155			-0.99589	-0.113843	0.741152
AT4G14990.1	mRNA	4:8565987-8565988	MaxSeq	MaxSeq	gcucugucaugaaaacuccuAUUUGUAGGACUCAUUUAGG	3'UTR	0.315821	6.06497	0.154353	4.11295	2.99969	0.0974108	8.45404	0.04	5.12148	4.90138	AT4G14990.1	4:8565622-8569871	ID=transcript:AT4G14990.1;Parent=gene:AT4G14990;biotype=protein_coding;transcript_id=AT4G14990.1	PAT1H2	7.98588	8.48062	9.81607	0.0867188	0.99956	0.297695	0.99956	0.210976	0.99956	5.50717	-1.33057	7.93447	-1.58178	AT4G14990	0.653525	0.0256987	-0.0734548	0.535379			-0.289912	-0.0668314	0.71996
AT4G38840.1	mRNA	4:18125314-18125315	Major Internal	Decapped	augaagagauuuguaguuccGGUUUCGUACUUGGACCAGC	Exon	0.105274	6.06497	0.308707	4.76702	2.63083	0.0974108	5.31786	0.728154	4.2012	2.56138	AT4G38840.1	4:18124978-18125559	ID=transcript:AT4G38840.1;Parent=gene:AT4G38840;biotype=protein_coding;transcript_id=AT4G38840.1	-	76.0663	62.7311	41.8283	-0.278077	0.99956	-0.86278	0.0163845	-0.584703	0.229637	3.71149	2.41487	2.28383	3.76487	AT4G38840	0.140331	0.613852	0.000397863	0.997291			-4.62005	-0.0518628	0.791247
AT2G15580.2	mRNA	2:6797833-6797834	MaxSeq	MaxSeq	caucguucucucuuuacacuACCAAUCAUGAGAGCCACCA	Exon	0.219141	6.02979	0.1	3.17249	5.17228	0.123231	9.26295	0.0497862	4.48616	4.92605	AT2G15580.2	2:6797335-6798933	ID=transcript:AT2G15580.2;Parent=gene:AT2G15580;biotype=protein_coding;transcript_id=AT2G15580.2	-	22.3616	17.4015	19.1632	-0.361813	0.99956	-0.222686	0.99956	0.139126	0.99956	6.05316	-0.909175	7.67871	-1.08486	AT2G15580	-0.163096	0.610008	-0.134241	0.2305			-0.885877	-0.140326	0.548282
AT3G25440.1	mRNA	3:9225022-9225023	MaxSeq	MaxSeq	cucuuccgaggaaaaaggcuUUGGAUAAGUCUAAAUGUAG	Exon	0.1	6.02979	0.1	5.10191	5.32128	0.04	10.0169	0.04	6.04762	5.41703	AT3G25440.1	3:9223973-9225774	ID=transcript:AT3G25440.1;Parent=gene:AT3G25440;biotype=protein_coding;transcript_id=AT3G25440.1	-	0.926054	0.137712	0.589637	-2.74944	0.99956	-0.65127	0.99956	2.09817	0.99956	8.01221	0.651269	10.0664	0.651269	AT3G25440			0.392729	0.137786		0.781964	1.22119	0.305893	0.261304
AT4G19370.1	mRNA	4:10566473-10566474	MaxSeq	MaxSeq	agcuucaggcugcuuagccaUCCUUGGACUUGGAGCUUUG	Exon	0.105274	5.9702	0.308707	5.10887	3.67911	0.0974108	11.7266	0.606795	5.90637	3.42876	AT4G19370.1	4:10566068-10567838	ID=transcript:AT4G19370.1;Parent=gene:AT4G19370;biotype=protein_coding;transcript_id=AT4G19370.1	-	2.37685	2.11065	2.17033	-0.171361	0.99956	-0.131134	0.99956	0.0402268	0.99956	4.3137	1.68323	4.31266	2.77019	AT4G19370							3.16133
AT1G28680.2	mRNA	1:10078907-10078908	MaxSeq	MaxSeq	uauggacaagccauuggagaCGUCAAAAGAGACUGCUUCU	Exon	0.1	5.95535	0.114211	5.32023	3.89047	0.04	6.24711	0.0497862	6.87454	5.75235	AT1G28680.2	1:10078222-10079492	ID=transcript:AT1G28680.2;Parent=gene:AT1G28680;biotype=protein_coding;transcript_id=AT1G28680.2	-	3.49314	1.55212	0.00185323	-1.17028	0.99956	-10.8803	0.99956	-9.70999	0.99956	-4.00557	11.072	-2.73868	11.196	AT1G28680	1.87647	0.000829555	0.650609	0.00451937			1.22302	0.656531	6.74e-05
AT1G71500.1	mRNA	1:26936945-26936946	MaxSeq	MaxSeq	uauacccugucaaauaugauGAGGAAAACAUCUAUAUCAG	Exon	0.182618	5.88091	0.1	2.88379	3.41619	0.123231	7.53961	0.0995725	3.93065	3.82337	AT1G71500.1	1:26935982-26937607	ID=transcript:AT1G71500.1;Parent=gene:AT1G71500;biotype=protein_coding;transcript_id=AT1G71500.1	-	264.138	244.679	241.477	-0.1104	0.99956	-0.129408	0.99956	-0.0190074	0.99956	5.85896	-0.739423	6.22359	-0.17814	AT1G71500	-1.04786	0.00280101	0.0980424	0.266525			-3.46345	0.155313	0.283137
AT4G37260.1	mRNA	4:17541073-17541074	Major Internal	Decapped	uggcuuguauaugagucccgGAAGUCCAUCGGGAUCUGAC	Exon	0.109571	5.88091	0.1	3.97171	5.17228	0.0821538	5.92398	0.199145	4.96353	3.54255	AT4G37260.1	4:17540490-17541799	ID=transcript:AT4G37260.1;Parent=gene:AT4G37260;biotype=protein_coding;transcript_id=AT4G37260.1	MYB73	49.8338	58.1683	96.8975	0.223107	0.99956	0.959334	0.792208	0.736227	0.99956	6.61419	-1.0912	5.6309	0.318085	AT4G37260	-1.15392	0.00626917	0.773059	0.0111983			-0.483569	0.797492	7.05e-05
AT2G15695.1	mRNA	2:6834224-6834225	Major Internal	Decapped	uaagaacucaaaucuugguuUUAAGAAACGCUUUUUCCGU	Exon	1.15801	5.87544	0.308707	2.02434	2.26806	0.974108	11.9993	0.364077	2.52696	2.99928	AT2G15695.1	2:6833880-6836538	ID=transcript:AT2G15695.1;Parent=gene:AT2G15695;biotype=protein_coding;transcript_id=AT2G15695.1	-	21.0486	18.8097	19.7763	-0.162246	0.99956	-0.089953	0.99956	0.072293	0.99956	4.32268	-1.81739	5.11486	-1.32989	AT2G15695	-0.150048	0.72218	0.03345	0.803334			0.534987	0.0133047	0.976755
AT2G43020.1	mRNA	2:17893588-17893589	MaxSeq	MaxSeq	cguccugucaucaauacucuGGCGAAAGGUCUUGAUAUCC	Exon	0.328712	5.80646	0.1	3.22528	5.11898	0.164308	7.64732	0.04	4.44287	5.45816	AT2G43020.1	2:17891503-17894635	ID=transcript:AT2G43020.1;Parent=gene:AT2G43020;biotype=protein_coding;transcript_id=AT2G43020.1	PAO2	35.2004	35.8748	34.6992	0.0273804	0.99956	-0.0206901	0.99956	-0.0480705	0.99956	5.81152	-1.69613	7.53074	-2.01764	AT2G43020	0.503663	0.0596839	0.765954	0.0371073	0.692097			0.668714	1.24e-05	AT2G43020.1
AT5G60890.1	mRNA	5:24495764-24495765	Major Internal	Decapped	aaccaaaaguaaauaaaccgGUAUAUUCAUCCGGUUCCGC	Exon	0.0730471	5.80646	0.114211	4.92252	4.20982	0.04	5.38544	0.0995725	6.14999	4.3399	AT5G60890.1	5:24494291-24496371	ID=transcript:AT5G60890.1;Parent=gene:AT5G60890;biotype=protein_coding;transcript_id=AT5G60890.1	MYB34	22.359	32.4299	31.1077	0.536468	0.182612	0.476416	0.367669	-0.0600525	0.99956	5.60783	0.168387	5.69712	0.839331	AT5G60890	0.735212	0.0387463	0.579849	0.0077195			-0.72887	0.507596	0.00788514
AT2G21970.1	mRNA	2:9357620-9357621	Major Internal	Decapped	aucugauguugaguuagcguCUCCGUUUUUUGAGACGCUU	Exon	0.315821	5.78067	0.154353	3.01658	3.18273	0.487054	7.36319	0.121359	3.09036	4.16347	AT2G21970.1	2:9356983-9357967	ID=transcript:AT2G21970.1;Parent=gene:AT2G21970;biotype=protein_coding;transcript_id=AT2G21970.1	2021-09-02	87.9707	92.4997	85.4191	0.072425	0.99956	-0.042464	0.99956	-0.114889	0.99956	5.11204	-0.990409	5.80809	-1.96234	AT2G21970	0.176914	0.462507	0.657161	0.00206914			-1.47332	0.63642	0.000289706
AT1G80980.1	mRNA	1:30423311-30423312	Major Internal	Decapped	agcguugcucaucacagcgaGACUGAAUCUAGUGUUUCUC	Exon	0.1	5.68591	0.1	6.79165	6.79165	0.04	6.95413	0.04	5.97356	4.43393	AT1G80980.1	1:30422058-30424152	ID=transcript:AT1G80980.1;Parent=gene:AT1G80980;biotype=protein_coding;transcript_id=AT1G80980.1	-	1.931	2.39029	2.2017	0.307833	0.99956	0.18927	0.99956	-0.118563	0.99956	5.71075	-0.18927	7.32316	-0.18927	AT1G80980	1.13447	0.0349135	0.888721	0.0366517			0.597762	0.339136	0.115547
AT4G27840.1	mRNA	4:13865674-13865675	MaxSeq	MaxSeq	caguuuucgcugagauugcuGCUAUUGGUGGUAAUCAUAA	Exon	0.210548	5.68591	0.46306	4.57642	3.54928	0.04	7.49955	0.04	5.87653	4.67005	AT4G27840.1	4:13864919-13866607	ID=transcript:AT4G27840.1;Parent=gene:AT4G27840;biotype=protein_coding;transcript_id=AT4G27840.1	PHYL2.1	7.73113	9.00296	9.37337	0.219719	0.99956	0.277889	0.99956	0.0581699	0.99956	3.67629	0.859161	7.60883	-0.277889	AT4G27840	0.40244	0.178703	0.110868	0.474123			0.929599	0.118069	0.620942
AT4G36648.1	ncRNA	4:17282023-17282024	Major Internal	Decapped	cuucucgcucuucguacacaCUACCUUUGAUCUCGAUUCA	Exon	0.210548	5.68591	0.154353	4.53041	3.13672	0.292233	7.49955	0.970872	3.8717	2.90584	AT4G36648.1	4:17280528-17282730	ID=transcript:AT4G36648.1;Parent=gene:AT4G36648;biotype=ncRNA;transcript_id=AT4G36648.1	-	34.4927	35.8799	39.3388	0.0568831	0.99956	0.189663	0.99956	0.13278	0.99956	5.33586	-0.637578	3.08223	1.5425	AT4G36648	1.96969	0.000526946	0.395785	0.0132642			1.96836	0.120547	0.486093
AT1G75460.1	mRNA	1:28328780-28328781	Major Internal	Decapped	auacacuuaauuauuugacuGCAGCUUCUGCUGUUAAAGA	Exon	0.109571	5.65758	0.799479	4.10836	2.02312	0.123231	7.4319	0.0995725	4.84442	4.94351	AT1G75460.1	1:28327698-28329764	ID=transcript:AT1G75460.1;Parent=gene:AT1G75460;biotype=protein_coding;transcript_id=AT1G75460.1	-	97.8713	86.2328	81.138	-0.182649	0.99956	-0.270509	0.99956	-0.0878603	0.99956	2.73519	3.1377	6.13398	-0.0370378	AT1G75460	-0.810931	0.0155609	0.291451	0.0137691			-4.84504	0.282719	0.026464
AT2G33855.1	mRNA	2:14324893-14324894	Major Internal	Decapped	ccguauuaucagccaccggcGGCGGUUAUGGCUGUCGGAG	Exon	0.315821	5.59114	0.46306	3.49991	2.05887	0.681876	9.13582	1.09223	2.80208	2.40818	AT2G33855.1	2:14324309-14325205	ID=transcript:AT2G33855.1;Parent=gene:AT2G33855;biotype=protein_coding;transcript_id=AT2G33855.1	-	51.5872	58.3741	60.2262	0.178316	0.99956	0.223377	0.99956	0.0450614	0.99956	3.63893	0.328714	3.10932	0.456317	AT2G33855	-0.379534	0.30773	0.315072	0.033434			-1.28555	0.28788	0.070553
AT1G23050.1	mRNA	1:8168789-8168790	MaxSeq	MaxSeq	ccacaccuuccaugacucaaCCACCACCAUAUCCUCCUCC	Exon	0.105274	5.49638	0.1	4.88552	4.70225	0.389643	5.59057	0.04	4.13485	6.41355	AT1G23050.1	1:8168443-8169267	ID=transcript:AT1G23050.1;Parent=gene:AT1G23050;biotype=protein_coding;transcript_id=AT1G23050.1															AT1G23050
AT4G31150.1	mRNA	4:15144312-15144313	MaxSeq	MaxSeq	auauuacguucaacagggauUUAGGCCAACUCUGAGUUCU	Exon	0.210548	5.49638	0.46306	4.26198	2.64794	0.389643	7.36319	0.364077	3.51283	2.7018	AT4G31150.1	4:15143217-15145640	ID=transcript:AT4G31150.1;Parent=gene:AT4G31150;biotype=protein_coding;transcript_id=AT4G31150.1	-	2.28361	3.20694	2.32385	0.489881	0.99956	0.0252015	0.99956	-0.464679	0.99956	3.10453	1.11185	3.87334	-0.12311	AT4G31150	1.49896	0.00290804	0.413632	0.0637839			1.71017	0.367891	0.111889
AT5G10950.1	mRNA	5:3459836-3459837	MaxSeq	MaxSeq	cuccaacucugauaauggugAAAACAAUUCAUCUGAUGAU	Exon	0.736916	5.49638	0.617414	2.78618	2.3803	0.487054	8.72675	0.364077	3.49659	3.55128	AT5G10950.1	5:3459217-3461824	ID=transcript:AT5G10950.1;Parent=gene:AT5G10950;biotype=protein_coding;transcript_id=AT5G10950.1	-	15.3821	16.0515	17.7946	0.0614557	0.99956	0.210182	0.99956	0.148726	0.99956	3.3029	-0.465449	4.73186	-0.630025	AT5G10950	-0.662107	0.103785	-0.0732508	0.567951			0.0228626	-0.0421834	0.872526
AT5G15850.1	mRNA	5:5176643-5176644	MaxSeq	MaxSeq	uucccucagucauauggugaAUGUUUCAUCUAUGGACCUG	Exon	0.141797	5.49638	0.1	3.10442	6.55629	0.194822	8.72675	0.242718	3.75385	4.38083	AT5G15850.1	5:5176091-5177897	ID=transcript:AT5G15850.1;Parent=gene:AT5G15850;biotype=protein_coding;transcript_id=AT5G15850.1	COL1	10.4602	8.0217	7.49935	-0.382924	0.99956	-0.480068	0.99956	-0.0971436	0.99956	5.68327	-0.0237591	5.07095	0.797197	AT5G15850	1.79011	0.0882664	0.623559	0.0168748			-0.934428	0.594751	0.00324466
AT1G77800.2	mRNA	1:29260366-29260367	MaxSeq	MaxSeq	agaaucagcuaaaaaaagcuAUUGUGAAGCUUUUGGGUAC	3'UTR	0.1	5.35981	0.228423	4.93536	3.24965	0.0410769	6.03169	0.199145	3.80123	3.3881	AT1G77800.2	1:29253396-29260617	ID=transcript:AT1G77800.2;Parent=gene:AT1G77800;biotype=protein_coding;transcript_id=AT1G77800.2	-	2.20392	4.58188	3.03688	1.05587	0.99956	0.462519	0.99956	-0.593351	0.99956	3.95905	0.72919	4.32732	1.8149	AT1G77800	0.220778	0.311328	0.160161	0.249586			-0.117756	0.158045	0.498279
AT4G26542	ncRNA_gene	4:13397875-13397876	MaxSeq	MaxSeq	uugcagggagaugugucggcGACGUGCCAGGAGGAAAAAG	Exon	0.0730471	5.35981	0.114211	4.14411	3.90823	0.0821538	7.64732	0.04	4.98287	4.05408	AT4G26542	4:13395415-13398178	ID=gene:AT4G26542;biotype=lncRNA;description=Potential natural antisense gene%2C locus overlaps with AT4G26540 [Source:TAIR%3BAcc:AT4G26542];gene_id=AT4G26542;logic_name=araport11															AT4G26542	0.899621	0.0906148	-0.150762	0.481315				-0.0558073	0.902876
AT1G76890.2	mRNA	1:28873443-28873444	MaxSeq	MaxSeq	caaugccauugccauugccuCUAAUGGUGACUCCACAGAG	Exon	0.315821	5.30685	0.308707	2.60722	2.50759	0.292233	8.04497	0.364077	2.59426	3.44096	AT1G76890.2	1:28873052-28875435	ID=transcript:AT1G76890.2;Parent=gene:AT1G76890;biotype=protein_coding;transcript_id=AT1G76890.2	GT-2	16.4317	14.4378	16.4984	-0.186628	0.99956	0.0058408	0.99956	0.192469	0.99956	4.29602	-0.0387133	4.65825	0.31128	AT1G76890	-0.833625	0.0894728	0.24868	0.0668552			-0.323729	0.318314	0.0256404
AT2G20610.2	mRNA	2:8878685-8878686	MaxSeq	MaxSeq	gauuuggugugugauaggcuCAAGGACAUCCCCUGUGUCG	Exon	0.210548	5.30685	0.308707	3.18554	2.93529	0.389643	7.22684	0.364077	2.6299	3.11909	AT2G20610.2	2:8877961-8880388	ID=transcript:AT2G20610.2;Parent=gene:AT2G20610;biotype=protein_coding;transcript_id=AT2G20610.2	SUR1	6.87667	5.13165	5.25295	-0.422288	0.99956	-0.388581	0.99956	0.0337064	0.99956	4.13725	0.940671	4.34475	0.290673	AT2G20610	-0.283276	0.508658	0.204698	0.203491			0.16677	0.220819	0.316037
AT3G63110.1	mRNA	3:23318989-23318990	MaxSeq	MaxSeq	aguggaugacaaagaaaacaAGUUCAGGUCGAGAUACGAC	Exon	0.105274	5.30685	0.154353	4.50684	3.11315	0.194822	5.04515	0.121359	4.3845	4.16439	AT3G63110.1	3:23317971-23319636	ID=transcript:AT3G63110.1;Parent=gene:AT3G63110;biotype=protein_coding;transcript_id=AT3G63110.1	IPT3	4.33282	4.57876	3.99677	0.0796507	0.99956	-0.116473	0.99956	-0.196124	0.99956	4.90743	0.668556	5.18142	-0.566404	AT3G63110	-1.30805	0.00512585	0.392268	0.0637839			-0.0191603	0.393148	0.132676
AT5G25265.1	mRNA	5:8755729-8755730	MaxSeq	MaxSeq	aguauagguaugcuuaugcuGUCUCAUCUGCAUUGCAUGG	Exon	0.210548	5.30685	0.1	3.06117	2.14202	0.487054	5.18151	0.485436	2.69005	3.43621	AT5G25265.1	5:8754181-8756948	ID=transcript:AT5G25265.1;Parent=gene:AT5G25265;biotype=protein_coding;transcript_id=AT5G25265.1	HPAT1	34.6144	32.7381	34.0897	-0.0804027	0.99956	-0.0220374	0.99956	0.0583653	0.99956	5.78815	-1.05211	3.47438	0.0172358	AT5G25265	0.22383	0.443877	0.220605	0.118197			0.362411	0.287788	0.0430528
AT4G36990.1	mRNA	4:17441366-17441367	MaxSeq	MaxSeq	gaaaacaauaacuugagcucGGAGCUCGCGGCGGCGAAGA	Exon	0.0730471	5.28537	1.0279	3.93762	1.4474	0.246461	5.60085	0.547649	3.66662	1.72997	AT4G36990.1	4:17440177-17442151	ID=transcript:AT4G36990.1;Parent=gene:AT4G36990;biotype=protein_coding;transcript_id=AT4G36990.1	HSFB1	27.0425	33.9681	32.5935	0.328954	0.99956	0.269358	0.99956	-0.0595958	0.99956	2.30271	3.54537	3.29473	0.882536	AT4G36990								0.869698	0.0388887	AT4G36990.1
AT1G78270.1	mRNA	1:29450983-29450984	Major Internal	Decapped	cguuggagaguuuguacgccGGUGUUCCGAUGAUCUGUUG	Exon	0.105274	5.21208	0.114211	3.76234	2.62512	0.0974108	9.27217	0.0497862	4.38275	3.01652	AT1G78270.1	1:29450563-29452417	ID=transcript:AT1G78270.1;Parent=gene:AT1G78270;biotype=protein_coding;transcript_id=AT1G78270.1	UGT85A4	15.0621	14.7546	16.7741	-0.0297609	0.99956	0.155312	0.99956	0.185073	0.99956	5.69716	-0.03776	7.72609	-1.12365	AT1G78270	-0.0994351	0.864168	0.202863	0.190504	0.605855			0.209693	0.396005
AT5G62220.1	mRNA	5:24988711-24988712	Major Internal	Decapped	guaucagugguuuuuaccggAUAAACCGGAUAGUUAUUCG	Exon	0.631643	5.21208	0.617414	2.74999	2.21265	1.07152	10.9084	1.21359	3.35304	2.7874	AT5G62220.1	5:24988214-24990331	ID=transcript:AT5G62220.1;Parent=gene:AT5G62220;biotype=protein_coding;transcript_id=AT5G62220.1	XLT2	12.5801	11.7033	11.9704	-0.104226	0.99956	-0.0716694	0.99956	0.0325561	0.99956	3.11011	0.0388008	3.20064	0.251294	AT5G62220	-1.07964	0.0296312	-0.288889	0.071919			-2.56113	-0.319523	0.104148
AT5G66730.1	mRNA	5:26642166-26642167	MaxSeq	MaxSeq	ugcauugucauuagcuccugGUCUUGGACUUGGACUACCU	Exon	0.210548	5.21208	0.1	3.33978	4.3651	0.779287	8.31768	0.242718	3.29141	4.10752	AT5G66730.1	5:26641586-26644738	ID=transcript:AT5G66730.1;Parent=gene:AT5G66730;biotype=protein_coding;transcript_id=AT5G66730.1	ENY	17.653	16.6042	18.422	-0.0883698	0.99956	0.0615103	0.99956	0.14988	0.99956	5.85367	-1.13567	5.24871	-1.74439	AT5G66730	0.57598	0.0472598	-0.0462688	0.757571			0.547516	0.151084	0.354804
AT2G36240.1	mRNA	2:15196866-15196867	MaxSeq	MaxSeq	gaaugcaggaauucuucccgAUAGUGUGACAUUUAACUUG	Exon	0.109571	5.21093	0.1	3.74559	4.94616	0.123231	7.00107	0.0995725	3.80779	4.07009	AT2G36240.1	2:15195608-15197332	ID=transcript:AT2G36240.1;Parent=gene:AT2G36240;biotype=protein_coding;transcript_id=AT2G36240.1	-	20.9856	23.1156	22.6376	0.139463	0.99956	0.109318	0.99956	-0.0301451	0.99956	5.67332	-0.241187	6.10554	-0.416867	AT2G36240	0.112486	0.768006	0.599497	0.00298296		0.857862	0.72368	0.62271	3.11e-06
AT5G63470.2	mRNA	5:25416032-25416033	Major Internal	Decapped	caauguugugcaguugagcuAUGGAACCAGAAGCUUAGAG	3'UTR	0.210548	5.11732	0.308707	4.1193	3.04006	0.584465	6.27235	0.04	3.12706	5.54019	AT5G63470.2	5:25416018-25417117	ID=transcript:AT5G63470.2;Parent=gene:AT5G63470;biotype=protein_coding;transcript_id=AT5G63470.2	NFYC4	9.98541	6.34612	8.16254	-0.653947	0.99956	-0.290803	0.99956	0.363144	0.99956	4.41422	0.842893	7.65601	-3.57824	AT5G63470	-0.781165	0.014627	-0.0545371	0.596301			-1.89724	-0.0531073	0.762289
AT3G46650.1	mRNA	3:17186695-17186696	MaxSeq	MaxSeq	uacuuggacauccugcagugGGAGGCUUCUGGAGCCACUG	Exon	0.1	5.11732	0.308707	6.67877	2.30774	0.04	9.81759	0.728154	7.29881	3.07757	AT3G46650.1	3:17185453-17187821	ID=transcript:AT3G46650.1;Parent=gene:AT3G46650;biotype=protein_coding;transcript_id=AT3G46650.1	-	2.17093	2.96442	2.99103	0.449437	0.99956	0.462329	0.99956	0.012892	0.99956	4.06397	1.16391	3.76595	3.72384	AT3G46650			2.29194	0.00267843	0.712622	0.796108	-0.0839173	2.44069	3.87e-18
AT5G44080.1	mRNA	5:17739455-17739456	Major Internal	Decapped	aaucugauggaugcuucuccAGCACCAAUGGAGAUAACAA	Exon	0.105274	5.11732	0.1	4.88552	4.70225	0.0974108	8.72675	0.242718	4.8023	4.90138	AT5G44080.1	5:17737874-17739949	ID=transcript:AT5G44080.1;Parent=gene:AT5G44080;biotype=protein_coding;transcript_id=AT5G44080.1	-	11.6222	12.0613	12.2514	0.0535026	0.99956	0.0760706	0.99956	0.0225679	0.99956	5.69988	-0.150213	5.19065	1.24106	AT5G44080	-0.481143	0.14126	0.119909	0.42189			0.570268	0.118673	0.627772
AT5G17620.1	mRNA	5:5808127-5808128	Major Internal	Decapped	cuuuuucaaguuauuaggugAUAAAUCACCUUUCUCACAG	Exon	0.105274	5.11732	0.308707	4.90947	3.97233	0.04	7.36319	0.242718	6.89899	4.11577	AT5G17620.1	5:5805708-5808619	ID=transcript:AT5G17620.1;Parent=gene:AT5G17620;biotype=protein_coding;transcript_id=AT5G17620.1	2021-08-07	9.63251	10.6885	9.38395	0.150072	0.99956	-0.037718	0.99956	-0.18779	0.99956	3.86329	1.58981	4.73519	2.63893	AT5G17620	-0.00426776	0.989396	0.0798419	0.743593			-0.369498	-0.107463	0.724647
AT3G18930.2	mRNA	3:6524927-6524928	MaxSeq	MaxSeq	ucuacuccgccgcugcuugcACCGGAAAACCCGCGGUGGG	Exon	0.1	5.06205	0.114211	6.755	2.93449	0.04	9.37066	0.149359	6.12049	4.8863	AT3G18930.2	3:6523530-6525543	ID=transcript:AT3G18930.2;Parent=gene:AT3G18930;biotype=protein_coding;transcript_id=AT3G18930.2	ATL65	7.40074	7.69346	8.8427	0.0559636	0.99956	0.256817	0.99956	0.200853	0.99956	5.6708	-0.0651158	6.17215	1.64389	AT3G18930	0.342617	0.441691	0.36128	0.0663482	0.622996		1.61964	0.339598	0.150023

## Sheet: Data Set S2
Supplemental Dataset. Nagarajan, Stuart et al., The Plant Cell (2023)
Decap Site	Transcript	Biotype
1:8664-8665	AT1G01020.1	mRNA
1:8668-8669	AT1G01020.1	mRNA
1:8670-8671	AT1G01020.1	mRNA
1:8672-8673	AT1G01020.1	mRNA
1:8674-8675	AT1G01020.1	mRNA
1:8676-8677	AT1G01020.1	mRNA
1:8678-8679	AT1G01020.1	mRNA
1:8680-8681	AT1G01020.1	mRNA
1:8687-8688	AT1G01020.1	mRNA
1:8688-8689	AT1G01020.1	mRNA
1:8689-8690	AT1G01020.1	mRNA
1:8691-8692	AT1G01020.1	mRNA
1:8693-8694	AT1G01020.1	mRNA
1:8694-8695	AT1G01020.1	mRNA
1:8695-8696	AT1G01020.1	mRNA
1:8696-8697	AT1G01020.1	mRNA
1:8697-8698	AT1G01020.1	mRNA
1:8712-8713	AT1G01020.1	mRNA
1:33113-33114	AT1G01050.1	mRNA
1:33116-33117	AT1G01050.1	mRNA
1:33128-33129	AT1G01050.1	mRNA
1:33134-33135	AT1G01050.1	mRNA
1:33147-33148	AT1G01050.1	mRNA
1:37735-37736	AT1G01060.5	mRNA
1:37736-37737	AT1G01060.5	mRNA
1:37737-37738	AT1G01060.5	mRNA
1:37739-37740	AT1G01060.5	mRNA
1:37740-37741	AT1G01060.5	mRNA
1:37742-37743	AT1G01060.5	mRNA
1:37743-37744	AT1G01060.5	mRNA
1:37745-37746	AT1G01060.5	mRNA
1:37746-37747	AT1G01060.5	mRNA
1:37748-37749	AT1G01060.5	mRNA
1:37749-37750	AT1G01060.5	mRNA
1:37751-37752	AT1G01060.5	mRNA
1:37752-37753	AT1G01060.5	mRNA
1:37753-37754	AT1G01060.5	mRNA
1:37755-37756	AT1G01060.5	mRNA
1:37756-37757	AT1G01060.5	mRNA
1:37758-37759	AT1G01060.5	mRNA
1:37759-37760	AT1G01060.5	mRNA
1:37761-37762	AT1G01060.5	mRNA
1:37762-37763	AT1G01060.5	mRNA
1:37764-37765	AT1G01060.5	mRNA
1:37765-37766	AT1G01060.5	mRNA
1:37767-37768	AT1G01060.5	mRNA
1:37768-37769	AT1G01060.5	mRNA
1:37770-37771	AT1G01060.5	mRNA
1:37771-37772	AT1G01060.5	mRNA
1:46729-46730	AT1G01080.2	mRNA
1:46731-46732	AT1G01080.2	mRNA
1:46759-46760	AT1G01080.2	mRNA
1:46785-46786	AT1G01080.2	mRNA
1:46802-46803	AT1G01080.2	mRNA
1:46803-46804	AT1G01080.2	mRNA
1:46807-46808	AT1G01080.2	mRNA
1:46812-46813	AT1G01080.2	mRNA
1:46816-46817	AT1G01080.2	mRNA
1:46818-46819	AT1G01080.2	mRNA
1:46819-46820	AT1G01080.2	mRNA
1:46825-46826	AT1G01080.2	mRNA
1:46828-46829	AT1G01080.2	mRNA
1:46829-46830	AT1G01080.2	mRNA
1:49206-49207	AT1G01090.1	mRNA
1:49207-49208	AT1G01090.1	mRNA
1:49271-49272	AT1G01090.1	mRNA
1:49276-49277	AT1G01090.1	mRNA
1:49278-49279	AT1G01090.1	mRNA
1:49280-49281	AT1G01090.1	mRNA
1:49282-49283	AT1G01090.1	mRNA
1:49287-49288	AT1G01090.1	mRNA
1:51198-51199	AT1G01100.2	mRNA
1:51144-51145	AT1G01100.3	mRNA
1:51170-51171	AT1G01100.3	mRNA
1:51179-51180	AT1G01100.3	mRNA
1:51180-51181	AT1G01100.3	mRNA
1:51181-51182	AT1G01100.3	mRNA
1:51182-51183	AT1G01100.3	mRNA
1:51183-51184	AT1G01100.3	mRNA
1:51184-51185	AT1G01100.3	mRNA
1:51185-51186	AT1G01100.3	mRNA
1:51186-51187	AT1G01100.3	mRNA
1:51187-51188	AT1G01100.3	mRNA
1:51188-51189	AT1G01100.3	mRNA
1:51190-51191	AT1G01100.3	mRNA
1:51192-51193	AT1G01100.3	mRNA
1:51193-51194	AT1G01100.3	mRNA
1:51194-51195	AT1G01100.3	mRNA
1:51195-51196	AT1G01100.3	mRNA
1:51196-51197	AT1G01100.3	mRNA
1:59126-59127	AT1G01120.1	mRNA
1:67627-67628	AT1G01140.1	mRNA
1:67586-67587	AT1G01140.2	mRNA
1:67624-67625	AT1G01140.2	mRNA
1:72338-72339	AT1G01160.1	mRNA
1:72352-72353	AT1G01160.1	mRNA
1:72353-72354	AT1G01160.1	mRNA
1:72368-72369	AT1G01160.2	mRNA
1:72370-72371	AT1G01160.2	mRNA
1:72372-72373	AT1G01160.2	mRNA
1:74687-74688	AT1G01170.1	mRNA
1:74691-74692	AT1G01170.1	mRNA
1:74694-74695	AT1G01170.1	mRNA
1:74696-74697	AT1G01170.1	mRNA
1:74698-74699	AT1G01170.1	mRNA
1:74699-74700	AT1G01170.1	mRNA
1:74701-74702	AT1G01170.1	mRNA
1:74705-74706	AT1G01170.1	mRNA
1:74709-74710	AT1G01170.1	mRNA
1:74711-74712	AT1G01170.1	mRNA
1:74712-74713	AT1G01170.1	mRNA
1:74717-74718	AT1G01170.1	mRNA
1:74720-74721	AT1G01170.1	mRNA
1:74721-74722	AT1G01170.1	mRNA
1:74723-74724	AT1G01170.1	mRNA
1:74724-74725	AT1G01170.1	mRNA
1:74725-74726	AT1G01170.1	mRNA
1:74727-74728	AT1G01170.1	mRNA
1:74728-74729	AT1G01170.1	mRNA
1:74730-74731	AT1G01170.1	mRNA
1:74731-74732	AT1G01170.1	mRNA
1:74733-74734	AT1G01170.1	mRNA
1:74734-74735	AT1G01170.1	mRNA
1:74736-74737	AT1G01170.1	mRNA
1:88897-88898	AT1G01210.1	mRNA
1:88900-88901	AT1G01210.1	mRNA
1:88902-88903	AT1G01210.1	mRNA
1:97185-97186	AT1G01225.1	mRNA
1:97211-97212	AT1G01225.1	mRNA
1:97212-97213	AT1G01225.1	mRNA
1:97213-97214	AT1G01225.1	mRNA
1:97214-97215	AT1G01225.1	mRNA
1:97215-97216	AT1G01225.1	mRNA
1:97449-97450	AT1G01230.1	mRNA
1:97451-97452	AT1G01230.1	mRNA
1:97452-97453	AT1G01230.1	mRNA
1:97455-97456	AT1G01230.1	mRNA
1:97458-97459	AT1G01230.1	mRNA
1:97465-97466	AT1G01230.1	mRNA
1:97467-97468	AT1G01230.1	mRNA
1:97471-97472	AT1G01230.1	mRNA
1:97473-97474	AT1G01230.1	mRNA
1:97475-97476	AT1G01230.1	mRNA
1:97481-97482	AT1G01230.1	mRNA
1:97490-97491	AT1G01230.1	mRNA
1:97494-97495	AT1G01230.1	mRNA
1:97505-97506	AT1G01230.1	mRNA
1:97511-97512	AT1G01230.1	mRNA
1:101837-101838	AT1G01240.5	mRNA
1:101839-101840	AT1G01240.5	mRNA
1:101841-101842	AT1G01240.5	mRNA
1:101858-101859	AT1G01240.5	mRNA
1:101860-101861	AT1G01240.5	mRNA
1:99904-99905	AT1G01240.5	mRNA
1:99906-99907	AT1G01240.5	mRNA
1:99985-99986	AT1G01240.5	mRNA
1:99989-99990	AT1G01240.5	mRNA
1:105321-105322	AT1G01250.1	mRNA
1:105323-105324	AT1G01250.1	mRNA
1:110435-110436	AT1G01260.2	mRNA
1:114285-114286	AT1G01290.2	mRNA
1:114295-114296	AT1G01290.2	mRNA
1:117033-117034	AT1G01300.1	mRNA
1:117036-117037	AT1G01300.1	mRNA
1:126283-126284	AT1G01320.1	mRNA
1:126284-126285	AT1G01320.1	mRNA
1:130503-130504	AT1G01320.1	mRNA
1:130525-130526	AT1G01320.1	mRNA
1:130570-130571	AT1G01320.2	mRNA
1:130571-130572	AT1G01320.2	mRNA
1:130572-130573	AT1G01320.2	mRNA
1:130574-130575	AT1G01320.2	mRNA
1:130575-130576	AT1G01320.2	mRNA
1:130576-130577	AT1G01320.2	mRNA
1:142023-142024	AT1G01360.1	mRNA
1:142092-142093	AT1G01360.1	mRNA
1:142094-142095	AT1G01360.1	mRNA
1:142099-142100	AT1G01360.1	mRNA
1:142102-142103	AT1G01360.1	mRNA
1:142113-142114	AT1G01360.1	mRNA
1:142117-142118	AT1G01360.1	mRNA
1:142132-142133	AT1G01360.1	mRNA
1:142134-142135	AT1G01360.1	mRNA
1:142136-142137	AT1G01360.1	mRNA
1:142138-142139	AT1G01360.1	mRNA
1:156132-156133	AT1G01420.2	mRNA
1:156133-156134	AT1G01420.2	mRNA
1:158610-158611	AT1G01430.1	mRNA
1:172777-172778	AT1G01470.1	mRNA
1:172877-172878	AT1G01470.1	mRNA
1:172879-172880	AT1G01470.1	mRNA
1:172881-172882	AT1G01470.1	mRNA
1:172883-172884	AT1G01470.1	mRNA
1:172885-172886	AT1G01470.1	mRNA
1:172888-172889	AT1G01470.1	mRNA
1:172909-172910	AT1G01470.1	mRNA
1:172911-172912	AT1G01470.1	mRNA
1:172913-172914	AT1G01470.1	mRNA
1:172929-172930	AT1G01470.1	mRNA
1:172931-172932	AT1G01470.1	mRNA
1:172934-172935	AT1G01470.1	mRNA
1:172940-172941	AT1G01470.1	mRNA
1:172942-172943	AT1G01470.1	mRNA
1:172943-172944	AT1G01470.1	mRNA
1:182030-182031	AT1G01490.2	mRNA
1:182031-182032	AT1G01490.2	mRNA
1:182034-182035	AT1G01490.2	mRNA
1:182036-182037	AT1G01490.2	mRNA
1:182053-182054	AT1G01490.2	mRNA
1:182055-182056	AT1G01490.2	mRNA
1:182138-182139	AT1G01490.2	mRNA
1:182154-182155	AT1G01490.2	mRNA
1:182156-182157	AT1G01490.2	mRNA
1:182160-182161	AT1G01490.2	mRNA
1:182164-182165	AT1G01490.2	mRNA
1:182167-182168	AT1G01490.2	mRNA
1:182170-182171	AT1G01490.2	mRNA
1:182186-182187	AT1G01490.2	mRNA
1:182194-182195	AT1G01490.2	mRNA
1:182214-182215	AT1G01490.2	mRNA
1:182238-182239	AT1G01490.2	mRNA
1:182241-182242	AT1G01490.2	mRNA
1:182249-182250	AT1G01490.2	mRNA
1:182318-182319	AT1G01490.2	mRNA
1:182329-182330	AT1G01490.2	mRNA
1:182332-182333	AT1G01490.2	mRNA
1:182336-182337	AT1G01490.2	mRNA
1:182340-182341	AT1G01490.2	mRNA
1:182348-182349	AT1G01490.2	mRNA
1:182352-182353	AT1G01490.2	mRNA
1:182355-182356	AT1G01490.2	mRNA
1:182357-182358	AT1G01490.2	mRNA
1:182366-182367	AT1G01490.2	mRNA
1:185129-185130	AT1G01500.1	mRNA
1:185136-185137	AT1G01500.1	mRNA
1:185173-185174	AT1G01500.1	mRNA
1:195750-195751	AT1G01540.2	mRNA
1:199638-199639	AT1G01550.2	mRNA
1:199646-199647	AT1G01550.2	mRNA
1:199649-199650	AT1G01550.2	mRNA
1:199654-199655	AT1G01550.2	mRNA
1:199656-199657	AT1G01550.2	mRNA
1:199674-199675	AT1G01550.2	mRNA
1:199680-199681	AT1G01550.2	mRNA
1:199684-199685	AT1G01550.2	mRNA
1:199686-199687	AT1G01550.2	mRNA
1:199688-199689	AT1G01550.2	mRNA
1:199716-199717	AT1G01550.2	mRNA
1:199718-199719	AT1G01550.2	mRNA
1:199721-199722	AT1G01550.2	mRNA
1:199722-199723	AT1G01550.2	mRNA
1:199723-199724	AT1G01550.2	mRNA
1:221859-221860	AT1G01610.1	mRNA
1:221860-221861	AT1G01610.1	mRNA
1:224302-224303	AT1G01610.1	mRNA
1:224314-224315	AT1G01610.1	mRNA
1:224316-224317	AT1G01610.1	mRNA
1:227205-227206	AT1G01620.1	mRNA
1:227217-227218	AT1G01620.1	mRNA
1:227222-227223	AT1G01620.1	mRNA
1:227224-227225	AT1G01620.1	mRNA
1:227226-227227	AT1G01620.1	mRNA
1:227229-227230	AT1G01620.1	mRNA
1:227230-227231	AT1G01620.1	mRNA
1:227231-227232	AT1G01620.1	mRNA
1:227232-227233	AT1G01620.1	mRNA
1:227233-227234	AT1G01620.1	mRNA
1:227234-227235	AT1G01620.1	mRNA
1:227235-227236	AT1G01620.1	mRNA
1:227236-227237	AT1G01620.1	mRNA
1:227237-227238	AT1G01620.1	mRNA
1:227238-227239	AT1G01620.1	mRNA
1:227239-227240	AT1G01620.1	mRNA
1:227240-227241	AT1G01620.1	mRNA
1:227241-227242	AT1G01620.1	mRNA
1:227242-227243	AT1G01620.1	mRNA
1:227262-227263	AT1G01620.1	mRNA
1:227292-227293	AT1G01620.1	mRNA
1:227294-227295	AT1G01620.1	mRNA
1:227301-227302	AT1G01620.1	mRNA
1:227311-227312	AT1G01620.1	mRNA
1:229018-229019	AT1G01630.1	mRNA
1:229043-229044	AT1G01630.1	mRNA
1:229045-229046	AT1G01630.1	mRNA
1:229135-229136	AT1G01630.1	mRNA
1:229162-229163	AT1G01630.1	mRNA
1:229164-229165	AT1G01630.1	mRNA
1:229178-229179	AT1G01630.1	mRNA
1:229184-229185	AT1G01630.1	mRNA
1:229204-229205	AT1G01630.1	mRNA
1:232447-232448	AT1G01640.2	mRNA
1:268329-268330	AT1G01720.1	mRNA
1:268336-268337	AT1G01720.1	mRNA
1:270724-270725	AT1G01725.1	mRNA
1:270738-270739	AT1G01725.1	mRNA
1:270743-270744	AT1G01725.1	mRNA
1:270744-270745	AT1G01725.1	mRNA
1:270746-270747	AT1G01725.1	mRNA
1:270747-270748	AT1G01725.1	mRNA
1:270750-270751	AT1G01725.1	mRNA
1:270751-270752	AT1G01725.1	mRNA
1:270752-270753	AT1G01725.1	mRNA
1:270756-270757	AT1G01725.1	mRNA
1:270768-270769	AT1G01725.1	mRNA
1:270774-270775	AT1G01725.1	mRNA
1:270911-270912	AT1G01730.1	mRNA
1:270945-270946	AT1G01730.1	mRNA
1:270963-270964	AT1G01730.1	mRNA
1:270964-270965	AT1G01730.1	mRNA
1:270966-270967	AT1G01730.1	mRNA
1:270967-270968	AT1G01730.1	mRNA
1:270986-270987	AT1G01730.1	mRNA
1:270994-270995	AT1G01730.1	mRNA
1:270997-270998	AT1G01730.1	mRNA
1:271003-271004	AT1G01730.1	mRNA
1:271004-271005	AT1G01730.1	mRNA
1:278603-278604	AT1G01770.1	mRNA
1:278609-278610	AT1G01770.1	mRNA
1:278614-278615	AT1G01770.1	mRNA
1:282637-282638	AT1G01770.1	mRNA
1:282639-282640	AT1G01770.1	mRNA
1:282658-282659	AT1G01770.1	mRNA
1:282660-282661	AT1G01770.1	mRNA
1:282662-282663	AT1G01770.1	mRNA
1:282666-282667	AT1G01770.1	mRNA
1:293352-293353	AT1G01800.2	mRNA
1:293367-293368	AT1G01800.2	mRNA
1:293368-293369	AT1G01800.2	mRNA
1:293376-293377	AT1G01800.2	mRNA
1:293380-293381	AT1G01800.2	mRNA
1:293384-293385	AT1G01800.2	mRNA
1:293386-293387	AT1G01800.2	mRNA
1:295489-295490	AT1G01810.1	mRNA
1:298061-298062	AT1G01820.1	mRNA
1:298068-298069	AT1G01820.1	mRNA
1:298073-298074	AT1G01820.1	mRNA
1:298075-298076	AT1G01820.1	mRNA
1:298087-298088	AT1G01820.1	mRNA
1:298090-298091	AT1G01820.1	mRNA
1:298093-298094	AT1G01820.1	mRNA
1:298097-298098	AT1G01820.1	mRNA
1:298100-298101	AT1G01820.1	mRNA
1:298101-298102	AT1G01820.1	mRNA
1:298103-298104	AT1G01820.1	mRNA
1:298105-298106	AT1G01820.1	mRNA
1:298107-298108	AT1G01820.1	mRNA
1:298108-298109	AT1G01820.1	mRNA
1:298110-298111	AT1G01820.1	mRNA
1:298120-298121	AT1G01820.1	mRNA
1:298129-298130	AT1G01820.1	mRNA
1:298131-298132	AT1G01820.1	mRNA
1:298138-298139	AT1G01820.1	mRNA
1:298180-298181	AT1G01820.1	mRNA
1:298184-298185	AT1G01820.1	mRNA
1:298246-298247	AT1G01820.1	mRNA
1:298250-298251	AT1G01820.1	mRNA
1:298252-298253	AT1G01820.1	mRNA
1:298254-298255	AT1G01820.1	mRNA
1:298255-298256	AT1G01820.1	mRNA
1:303616-303617	AT1G01840.1	mRNA
1:303634-303635	AT1G01840.1	mRNA
1:306281-306282	AT1G01860.5	mRNA
1:306284-306285	AT1G01860.5	mRNA
1:315883-315884	AT1G01910.5	mRNA
1:315899-315900	AT1G01910.5	mRNA
1:315901-315902	AT1G01910.5	mRNA
1:316175-316176	AT1G01920.5	mRNA
1:323011-323012	AT1G01940.1	mRNA
1:323026-323027	AT1G01940.1	mRNA
1:323034-323035	AT1G01940.1	mRNA
1:323038-323039	AT1G01940.1	mRNA
1:323065-323066	AT1G01940.1	mRNA
1:323073-323074	AT1G01940.1	mRNA
1:338330-338331	AT1G01970.1	mRNA
1:344336-344337	AT1G01990.1	mRNA
1:344339-344340	AT1G01990.1	mRNA
1:344340-344341	AT1G01990.1	mRNA
1:344342-344343	AT1G01990.1	mRNA
1:344345-344346	AT1G01990.1	mRNA
1:344356-344357	AT1G01990.1	mRNA
1:354696-354697	AT1G02020.2	mRNA
1:354699-354700	AT1G02020.2	mRNA
1:354702-354703	AT1G02020.2	mRNA
1:354705-354706	AT1G02020.2	mRNA
1:354708-354709	AT1G02020.2	mRNA
1:354710-354711	AT1G02020.2	mRNA
1:354711-354712	AT1G02020.2	mRNA
1:354713-354714	AT1G02020.2	mRNA
1:355576-355577	AT1G02030.1	mRNA
1:356273-356274	AT1G02030.1	mRNA
1:356274-356275	AT1G02030.1	mRNA
1:356535-356536	AT1G02030.1	mRNA
1:370946-370947	AT1G02070.1	mRNA
1:389642-389643	AT1G02090.3	mRNA
1:389643-389644	AT1G02090.3	mRNA
1:389644-389645	AT1G02090.3	mRNA
1:389645-389646	AT1G02090.3	mRNA
1:389646-389647	AT1G02090.3	mRNA
1:389647-389648	AT1G02090.3	mRNA
1:389811-389812	AT1G02100.1	mRNA
1:389814-389815	AT1G02100.1	mRNA
1:389847-389848	AT1G02100.3	mRNA
1:389850-389851	AT1G02100.3	mRNA
1:389851-389852	AT1G02100.3	mRNA
1:389860-389861	AT1G02100.3	mRNA
1:389863-389864	AT1G02100.3	mRNA
1:392907-392908	AT1G02110.1	mRNA
1:392920-392921	AT1G02110.1	mRNA
1:392922-392923	AT1G02110.1	mRNA
1:392924-392925	AT1G02110.1	mRNA
1:392925-392926	AT1G02110.1	mRNA
1:395698-395699	AT1G02120.1	mRNA
1:395760-395761	AT1G02120.1	mRNA
1:401115-401116	AT1G02130.1	mRNA
1:401823-401824	AT1G02130.1	mRNA
1:401833-401834	AT1G02130.1	mRNA
1:401835-401836	AT1G02130.1	mRNA
1:401837-401838	AT1G02130.1	mRNA
1:401839-401840	AT1G02130.1	mRNA
1:401840-401841	AT1G02130.1	mRNA
1:401841-401842	AT1G02130.1	mRNA
1:401842-401843	AT1G02130.1	mRNA
1:401843-401844	AT1G02130.1	mRNA
1:401844-401845	AT1G02130.1	mRNA
1:401845-401846	AT1G02130.1	mRNA
1:401846-401847	AT1G02130.1	mRNA
1:401847-401848	AT1G02130.1	mRNA
1:401848-401849	AT1G02130.1	mRNA
1:401849-401850	AT1G02130.1	mRNA
1:401872-401873	AT1G02130.1	mRNA
1:401879-401880	AT1G02130.1	mRNA
1:404400-404401	AT1G02140.1	mRNA
1:404405-404406	AT1G02140.1	mRNA
1:404406-404407	AT1G02140.1	mRNA
1:404415-404416	AT1G02140.1	mRNA
1:404418-404419	AT1G02140.1	mRNA
1:404419-404420	AT1G02140.1	mRNA
1:404421-404422	AT1G02140.1	mRNA
1:404422-404423	AT1G02140.1	mRNA
1:404423-404424	AT1G02140.1	mRNA
1:404424-404425	AT1G02140.1	mRNA
1:404425-404426	AT1G02140.1	mRNA
1:404426-404427	AT1G02140.1	mRNA
1:404429-404430	AT1G02140.1	mRNA
1:404431-404432	AT1G02140.1	mRNA
1:404432-404433	AT1G02140.1	mRNA
1:404433-404434	AT1G02140.1	mRNA
1:404434-404435	AT1G02140.1	mRNA
1:404435-404436	AT1G02140.1	mRNA
1:404436-404437	AT1G02140.1	mRNA
1:404437-404438	AT1G02140.1	mRNA
1:404438-404439	AT1G02140.1	mRNA
1:404455-404456	AT1G02140.1	mRNA
1:404617-404618	AT1G02145.2	mRNA
1:404650-404651	AT1G02145.2	mRNA
1:408735-408736	AT1G02150.1	mRNA
1:408749-408750	AT1G02150.1	mRNA
1:408753-408754	AT1G02150.1	mRNA
1:408760-408761	AT1G02150.1	mRNA
1:408767-408768	AT1G02150.1	mRNA
1:410747-410748	AT1G02160.2	mRNA
1:410748-410749	AT1G02160.2	mRNA
1:410749-410750	AT1G02160.2	mRNA
1:410752-410753	AT1G02160.2	mRNA
1:410757-410758	AT1G02160.2	mRNA
1:410763-410764	AT1G02160.2	mRNA
1:410784-410785	AT1G02160.2	mRNA
1:410785-410786	AT1G02160.2	mRNA
1:410786-410787	AT1G02160.2	mRNA
1:410787-410788	AT1G02160.2	mRNA
1:410788-410789	AT1G02160.2	mRNA
1:410790-410791	AT1G02160.2	mRNA
1:410793-410794	AT1G02160.2	mRNA
1:410794-410795	AT1G02160.2	mRNA
1:411792-411793	AT1G02170.1	mRNA
1:411796-411797	AT1G02170.1	mRNA
1:414569-414570	AT1G02180.1	mRNA
1:414640-414641	AT1G02180.1	mRNA
1:414644-414645	AT1G02180.1	mRNA
1:446211-446212	AT1G02270.2	mRNA
1:446215-446216	AT1G02270.2	mRNA
1:446216-446217	AT1G02270.2	mRNA
1:450392-450393	AT1G02280.2	mRNA
1:450405-450406	AT1G02280.2	mRNA
1:450407-450408	AT1G02280.2	mRNA
1:450412-450413	AT1G02280.2	mRNA
1:450414-450415	AT1G02280.2	mRNA
1:450416-450417	AT1G02280.2	mRNA
1:450418-450419	AT1G02280.2	mRNA
1:450425-450426	AT1G02280.2	mRNA
1:453217-453218	AT1G02300.1	mRNA
1:453219-453220	AT1G02300.1	mRNA
1:453224-453225	AT1G02300.1	mRNA
1:453228-453229	AT1G02300.1	mRNA
1:453240-453241	AT1G02300.1	mRNA
1:453305-453306	AT1G02300.1	mRNA
1:455687-455688	AT1G02305.1	mRNA
1:455709-455710	AT1G02305.1	mRNA
1:455740-455741	AT1G02305.1	mRNA
1:455742-455743	AT1G02305.1	mRNA
1:455751-455752	AT1G02305.1	mRNA
1:455796-455797	AT1G02305.1	mRNA
1:460703-460704	AT1G02310.2	mRNA
1:463557-463558	AT1G02330.1	mRNA
1:463559-463560	AT1G02330.1	mRNA
1:463564-463565	AT1G02330.1	mRNA
1:463572-463573	AT1G02330.1	mRNA
1:463589-463590	AT1G02330.1	mRNA
1:463591-463592	AT1G02330.1	mRNA
1:463593-463594	AT1G02330.1	mRNA
1:463594-463595	AT1G02330.1	mRNA
1:463599-463600	AT1G02330.1	mRNA
1:464921-464922	AT1G02335.1	mRNA
1:464923-464924	AT1G02335.1	mRNA
1:464924-464925	AT1G02335.1	mRNA
1:464925-464926	AT1G02335.1	mRNA
1:469825-469826	AT1G02350.1	mRNA
1:473139-473140	AT1G02360.3	mRNA
1:477128-477129	AT1G02380.1	mRNA
1:480856-480857	AT1G02390.1	mRNA
1:490871-490872	AT1G02410.1	mRNA
1:490924-490925	AT1G02410.2	mRNA
1:515312-515313	AT1G02475.1	mRNA
1:515316-515317	AT1G02475.1	mRNA
1:515319-515320	AT1G02475.1	mRNA
1:515322-515323	AT1G02475.1	mRNA
1:515324-515325	AT1G02475.1	mRNA
1:515331-515332	AT1G02475.1	mRNA
1:515337-515338	AT1G02475.1	mRNA
1:515338-515339	AT1G02475.1	mRNA
1:515342-515343	AT1G02475.1	mRNA
1:515348-515349	AT1G02475.1	mRNA
1:515354-515355	AT1G02475.1	mRNA
1:515366-515367	AT1G02475.1	mRNA
1:515369-515370	AT1G02475.1	mRNA
1:515372-515373	AT1G02475.1	mRNA
1:515381-515382	AT1G02475.1	mRNA
1:515384-515385	AT1G02475.1	mRNA
1:515390-515391	AT1G02475.1	mRNA
1:515398-515399	AT1G02475.1	mRNA
1:515403-515404	AT1G02475.1	mRNA
1:518250-518251	AT1G02500.1	mRNA
1:518253-518254	AT1G02500.2	mRNA
1:518255-518256	AT1G02500.2	mRNA
1:535180-535181	AT1G02540.1	mRNA
1:535183-535184	AT1G02540.1	mRNA
1:537853-537854	AT1G02560.1	mRNA
1:537868-537869	AT1G02560.1	mRNA
1:537894-537895	AT1G02560.1	mRNA
1:537895-537896	AT1G02560.1	mRNA
1:537896-537897	AT1G02560.1	mRNA
1:537897-537898	AT1G02560.1	mRNA
1:537899-537900	AT1G02560.1	mRNA
1:537904-537905	AT1G02560.1	mRNA
1:537907-537908	AT1G02560.1	mRNA
1:537909-537910	AT1G02560.1	mRNA
1:537913-537914	AT1G02560.1	mRNA
1:537921-537922	AT1G02560.1	mRNA
1:555973-555974	AT1G02610.2	mRNA
1:555984-555985	AT1G02610.2	mRNA
1:555988-555989	AT1G02610.2	mRNA
1:558769-558770	AT1G02620.1	mRNA
1:562427-562428	AT1G02630.1	mRNA
1:564202-564203	AT1G02640.1	mRNA
1:574389-574390	AT1G02660.1	mRNA
1:574940-574941	AT1G02660.1	mRNA
1:574943-574944	AT1G02660.1	mRNA
1:574977-574978	AT1G02660.1	mRNA
1:574980-574981	AT1G02660.1	mRNA
1:575078-575079	AT1G02660.1	mRNA
1:580645-580646	AT1G02680.1	mRNA
1:580647-580648	AT1G02680.1	mRNA
1:580648-580649	AT1G02680.1	mRNA
1:580649-580650	AT1G02680.1	mRNA
1:580653-580654	AT1G02680.1	mRNA
1:580656-580657	AT1G02680.1	mRNA
1:580659-580660	AT1G02680.1	mRNA
1:580663-580664	AT1G02680.1	mRNA
1:580665-580666	AT1G02680.1	mRNA
1:580667-580668	AT1G02680.1	mRNA
1:584268-584269	AT1G02690.2	mRNA
1:597807-597808	AT1G02730.1	mRNA
1:609420-609421	AT1G02780.1	mRNA
1:609422-609423	AT1G02780.1	mRNA
1:609423-609424	AT1G02780.1	mRNA
1:609425-609426	AT1G02780.1	mRNA
1:609426-609427	AT1G02780.1	mRNA
1:609427-609428	AT1G02780.1	mRNA
1:609428-609429	AT1G02780.1	mRNA
1:609429-609430	AT1G02780.1	mRNA
1:609430-609431	AT1G02780.1	mRNA
1:609432-609433	AT1G02780.1	mRNA
1:609433-609434	AT1G02780.1	mRNA
1:609434-609435	AT1G02780.1	mRNA
1:618262-618263	AT1G02810.1	mRNA
1:621516-621517	AT1G02816.1	mRNA
1:621521-621522	AT1G02816.1	mRNA
1:621548-621549	AT1G02816.1	mRNA
1:621552-621553	AT1G02816.1	mRNA
1:621556-621557	AT1G02816.1	mRNA
1:621590-621591	AT1G02816.1	mRNA
1:621594-621595	AT1G02816.1	mRNA
1:621611-621612	AT1G02816.1	mRNA
1:621617-621618	AT1G02816.1	mRNA
1:621622-621623	AT1G02816.1	mRNA
1:624469-624470	AT1G02820.1	mRNA
1:624473-624474	AT1G02820.1	mRNA
1:624476-624477	AT1G02820.1	mRNA
1:626779-626780	AT1G02840.2	mRNA
1:626784-626785	AT1G02840.2	mRNA
1:626787-626788	AT1G02840.2	mRNA
1:626745-626746	AT1G02840.5	mRNA
1:626777-626778	AT1G02840.5	mRNA
1:626778-626779	AT1G02840.5	mRNA
1:630504-630505	AT1G02850.4	mRNA
1:630507-630508	AT1G02850.4	mRNA
1:630511-630512	AT1G02850.4	mRNA
1:630513-630514	AT1G02850.4	mRNA
1:630517-630518	AT1G02850.4	mRNA
1:635294-635295	AT1G02860.2	mRNA
1:635332-635333	AT1G02860.2	mRNA
1:638645-638646	AT1G02870.1	mRNA
1:638646-638647	AT1G02870.1	mRNA
1:638647-638648	AT1G02870.1	mRNA
1:638648-638649	AT1G02870.1	mRNA
1:638649-638650	AT1G02870.1	mRNA
1:638650-638651	AT1G02870.1	mRNA
1:638651-638652	AT1G02870.1	mRNA
1:638653-638654	AT1G02870.1	mRNA
1:644493-644494	AT1G02880.2	mRNA
1:644496-644497	AT1G02880.2	mRNA
1:644511-644512	AT1G02880.2	mRNA
1:644512-644513	AT1G02880.2	mRNA
1:644514-644515	AT1G02880.2	mRNA
1:644515-644516	AT1G02880.2	mRNA
1:644520-644521	AT1G02880.2	mRNA
1:644531-644532	AT1G02880.2	mRNA
1:651977-651978	AT1G02890.1	mRNA
1:651978-651979	AT1G02890.1	mRNA
1:651979-651980	AT1G02890.1	mRNA
1:651980-651981	AT1G02890.1	mRNA
1:654343-654344	AT1G02900.1	mRNA
1:654363-654364	AT1G02900.1	mRNA
1:654367-654368	AT1G02900.1	mRNA
1:654370-654371	AT1G02900.1	mRNA
1:658137-658138	AT1G02910.1	mRNA
1:658143-658144	AT1G02910.1	mRNA
1:658145-658146	AT1G02910.1	mRNA
1:659763-659764	AT1G02920.1	mRNA
1:659767-659768	AT1G02920.1	mRNA
1:659770-659771	AT1G02920.1	mRNA
1:662258-662259	AT1G02930.2	mRNA
1:662262-662263	AT1G02930.2	mRNA
1:662265-662266	AT1G02930.2	mRNA
1:666444-666445	AT1G02950.2	mRNA
1:666451-666452	AT1G02950.2	mRNA
1:669783-669784	AT1G02960.3	mRNA
1:669787-669788	AT1G02960.3	mRNA
1:669798-669799	AT1G02960.3	mRNA
1:669804-669805	AT1G02960.3	mRNA
1:672688-672689	AT1G02965.1	mRNA
1:692559-692560	AT1G03000.1	mRNA
1:693431-693432	AT1G03010.1	mRNA
1:701470-701471	AT1G03030.2	mRNA
1:701473-701474	AT1G03030.2	mRNA
1:701521-701522	AT1G03030.2	mRNA
1:701529-701530	AT1G03030.2	mRNA
1:706538-706539	AT1G03040.2	mRNA
1:706545-706546	AT1G03040.2	mRNA
1:706555-706556	AT1G03040.2	mRNA
1:706571-706572	AT1G03040.2	mRNA
1:706577-706578	AT1G03040.2	mRNA
1:706580-706581	AT1G03040.2	mRNA
1:706602-706603	AT1G03040.2	mRNA
1:706610-706611	AT1G03040.2	mRNA
1:706616-706617	AT1G03040.2	mRNA
1:706626-706627	AT1G03040.2	mRNA
1:706630-706631	AT1G03040.3	mRNA
1:707529-707530	AT1G03050.1	mRNA
1:707556-707557	AT1G03050.1	mRNA
1:711802-711803	AT1G03055.2	mRNA
1:711831-711832	AT1G03055.2	mRNA
1:711839-711840	AT1G03055.2	mRNA
1:711842-711843	AT1G03055.2	mRNA
1:727375-727376	AT1G03060.3	mRNA
1:726770-726771	AT1G03060.4	mRNA
1:737995-737996	AT1G03080.3	mRNA
1:737997-737998	AT1G03080.3	mRNA
1:738012-738013	AT1G03080.3	mRNA
1:738019-738020	AT1G03080.3	mRNA
1:738033-738034	AT1G03080.3	mRNA
1:739677-739678	AT1G03090.1	mRNA
1:739686-739687	AT1G03090.1	mRNA
1:753460-753461	AT1G03130.1	mRNA
1:754141-754142	AT1G03130.1	mRNA
1:754149-754150	AT1G03130.1	mRNA
1:754151-754152	AT1G03130.1	mRNA
1:754153-754154	AT1G03130.1	mRNA
1:754160-754161	AT1G03130.1	mRNA
1:754162-754163	AT1G03130.1	mRNA
1:754164-754165	AT1G03130.1	mRNA
1:754168-754169	AT1G03130.1	mRNA
1:754171-754172	AT1G03130.1	mRNA
1:754172-754173	AT1G03130.1	mRNA
1:754173-754174	AT1G03130.1	mRNA
1:754174-754175	AT1G03130.1	mRNA
1:754175-754176	AT1G03130.1	mRNA
1:754176-754177	AT1G03130.1	mRNA
1:754179-754180	AT1G03130.1	mRNA
1:754183-754184	AT1G03130.1	mRNA
1:754187-754188	AT1G03130.1	mRNA
1:754189-754190	AT1G03130.1	mRNA
1:754193-754194	AT1G03130.1	mRNA
1:754198-754199	AT1G03130.1	mRNA
1:754203-754204	AT1G03130.1	mRNA
1:754206-754207	AT1G03130.1	mRNA
1:754216-754217	AT1G03130.1	mRNA
1:754231-754232	AT1G03130.1	mRNA
1:755494-755495	AT1G03140.1	mRNA
1:755495-755496	AT1G03140.1	mRNA
1:755496-755497	AT1G03140.1	mRNA
1:755498-755499	AT1G03140.1	mRNA
1:756261-756262	AT1G03140.1	mRNA
1:756264-756265	AT1G03140.1	mRNA
1:756268-756269	AT1G03140.1	mRNA
1:756285-756286	AT1G03140.1	mRNA
1:756302-756303	AT1G03140.1	mRNA
1:756415-756416	AT1G03150.1	mRNA
1:756416-756417	AT1G03150.1	mRNA
1:756417-756418	AT1G03150.1	mRNA
1:756418-756419	AT1G03150.1	mRNA
1:756422-756423	AT1G03150.1	mRNA
1:756424-756425	AT1G03150.1	mRNA
1:761282-761283	AT1G03160.4	mRNA
1:761284-761285	AT1G03160.4	mRNA
1:761319-761320	AT1G03160.4	mRNA
1:769141-769142	AT1G03170.1	mRNA
1:775526-775527	AT1G03190.1	mRNA
1:775549-775550	AT1G03190.1	mRNA
1:782939-782940	AT1G03210.2	mRNA
1:787123-787124	AT1G03220.1	mRNA
1:787126-787127	AT1G03220.1	mRNA
1:787132-787133	AT1G03220.1	mRNA
1:790070-790071	AT1G03230.1	mRNA
1:790076-790077	AT1G03230.1	mRNA
1:795334-795335	AT1G03250.2	mRNA
1:795339-795340	AT1G03250.2	mRNA
1:795350-795351	AT1G03250.2	mRNA
1:795365-795366	AT1G03250.2	mRNA
1:795367-795368	AT1G03250.2	mRNA
1:798447-798448	AT1G03260.1	mRNA
1:798457-798458	AT1G03260.1	mRNA
1:798459-798460	AT1G03260.1	mRNA
1:798461-798462	AT1G03260.1	mRNA
1:798464-798465	AT1G03260.1	mRNA
1:803067-803068	AT1G03280.3	mRNA
1:803072-803073	AT1G03280.3	mRNA
1:808623-808624	AT1G03290.1	mRNA
1:813478-813479	AT1G03310.2	mRNA
1:819329-819330	AT1G03330.1	mRNA
1:819334-819335	AT1G03330.1	mRNA
1:819337-819338	AT1G03330.1	mRNA
1:819346-819347	AT1G03330.1	mRNA
1:819347-819348	AT1G03330.1	mRNA
1:819362-819363	AT1G03330.1	mRNA
1:819366-819367	AT1G03330.1	mRNA
1:819369-819370	AT1G03330.1	mRNA
1:819370-819371	AT1G03330.1	mRNA
1:819373-819374	AT1G03330.1	mRNA
1:819375-819376	AT1G03330.1	mRNA
1:819377-819378	AT1G03330.1	mRNA
1:819378-819379	AT1G03330.1	mRNA
1:819382-819383	AT1G03330.1	mRNA
1:819402-819403	AT1G03330.1	mRNA
1:819406-819407	AT1G03330.1	mRNA
1:819408-819409	AT1G03330.1	mRNA
1:819413-819414	AT1G03330.1	mRNA
1:824335-824336	AT1G03350.1	mRNA
1:824392-824393	AT1G03350.1	mRNA
1:824536-824537	AT1G03360.1	mRNA
1:824545-824546	AT1G03360.1	mRNA
1:824596-824597	AT1G03360.1	mRNA
1:824623-824624	AT1G03360.1	mRNA
1:826569-826570	AT1G03365.2	mRNA
1:826573-826574	AT1G03365.2	mRNA
1:835897-835898	AT1G03380.1	mRNA
1:844165-844166	AT1G03400.2	mRNA
1:844177-844178	AT1G03400.2	mRNA
1:844217-844218	AT1G03400.2	mRNA
1:844219-844220	AT1G03400.2	mRNA
1:844220-844221	AT1G03400.2	mRNA
1:847871-847872	AT1G03430.1	mRNA
1:847874-847875	AT1G03430.1	mRNA
1:847879-847880	AT1G03430.1	mRNA
1:847906-847907	AT1G03430.1	mRNA
1:852648-852649	AT1G03440.1	mRNA
1:852655-852656	AT1G03440.1	mRNA
1:852681-852682	AT1G03440.1	mRNA
1:852684-852685	AT1G03440.1	mRNA
1:864042-864043	AT1G03457.1	mRNA
1:864071-864072	AT1G03457.1	mRNA
1:864074-864075	AT1G03457.1	mRNA
1:864075-864076	AT1G03457.1	mRNA
1:871164-871165	AT1G03475.1	mRNA
1:871174-871175	AT1G03475.1	mRNA
1:871189-871190	AT1G03475.1	mRNA
1:871198-871199	AT1G03475.1	mRNA
1:871201-871202	AT1G03475.1	mRNA
1:872745-872746	AT1G03490.1	mRNA
1:872746-872747	AT1G03490.1	mRNA
1:872748-872749	AT1G03490.1	mRNA
1:872749-872750	AT1G03490.1	mRNA
1:872751-872752	AT1G03490.1	mRNA
1:872752-872753	AT1G03490.1	mRNA
1:872754-872755	AT1G03490.1	mRNA
1:872755-872756	AT1G03490.1	mRNA
1:872757-872758	AT1G03490.1	mRNA
1:872758-872759	AT1G03490.1	mRNA
1:879740-879741	AT1G03520.2	mRNA
1:882351-882352	AT1G03530.1	mRNA
1:882354-882355	AT1G03530.1	mRNA
1:882357-882358	AT1G03530.1	mRNA
1:892422-892423	AT1G03560.1	mRNA
1:897400-897401	AT1G03590.1	mRNA
1:898863-898864	AT1G03600.1	mRNA
1:898865-898866	AT1G03600.1	mRNA
1:898868-898869	AT1G03600.1	mRNA
1:898873-898874	AT1G03600.1	mRNA
1:898874-898875	AT1G03600.1	mRNA
1:898875-898876	AT1G03600.1	mRNA
1:898879-898880	AT1G03600.1	mRNA
1:898882-898883	AT1G03600.1	mRNA
1:898884-898885	AT1G03600.1	mRNA
1:898885-898886	AT1G03600.1	mRNA
1:898887-898888	AT1G03600.1	mRNA
1:898888-898889	AT1G03600.1	mRNA
1:898890-898891	AT1G03600.1	mRNA
1:898892-898893	AT1G03600.1	mRNA
1:898894-898895	AT1G03600.1	mRNA
1:898898-898899	AT1G03600.1	mRNA
1:898899-898900	AT1G03600.1	mRNA
1:898900-898901	AT1G03600.1	mRNA
1:898901-898902	AT1G03600.1	mRNA
1:898902-898903	AT1G03600.1	mRNA
1:898903-898904	AT1G03600.1	mRNA
1:898904-898905	AT1G03600.1	mRNA
1:898905-898906	AT1G03600.1	mRNA
1:898906-898907	AT1G03600.1	mRNA
1:898909-898910	AT1G03600.1	mRNA
1:898911-898912	AT1G03600.1	mRNA
1:898914-898915	AT1G03600.1	mRNA
1:898915-898916	AT1G03600.1	mRNA
1:898923-898924	AT1G03600.1	mRNA
1:898926-898927	AT1G03600.1	mRNA
1:899358-899359	AT1G03600.1	mRNA
1:900764-900765	AT1G03610.1	mRNA
1:900988-900989	AT1G03610.1	mRNA
1:901087-901088	AT1G03610.1	mRNA
1:901180-901181	AT1G03610.1	mRNA
1:901187-901188	AT1G03610.1	mRNA
1:901191-901192	AT1G03610.1	mRNA
1:904411-904412	AT1G03620.13	mRNA
1:907624-907625	AT1G03630.1	mRNA
1:907641-907642	AT1G03630.1	mRNA
1:907646-907647	AT1G03630.1	mRNA
1:907649-907650	AT1G03630.1	mRNA
1:907650-907651	AT1G03630.2	mRNA
1:907651-907652	AT1G03630.2	mRNA
1:907652-907653	AT1G03630.2	mRNA
1:907653-907654	AT1G03630.2	mRNA
1:907655-907656	AT1G03630.2	mRNA
1:907656-907657	AT1G03630.2	mRNA
1:907657-907658	AT1G03630.2	mRNA
1:907659-907660	AT1G03630.2	mRNA
1:907662-907663	AT1G03630.2	mRNA
1:907665-907666	AT1G03630.2	mRNA
1:907667-907668	AT1G03630.2	mRNA
1:907668-907669	AT1G03630.2	mRNA
1:907670-907671	AT1G03630.2	mRNA
1:907673-907674	AT1G03630.2	mRNA
1:907675-907676	AT1G03630.2	mRNA
1:907684-907685	AT1G03630.2	mRNA
1:907692-907693	AT1G03630.2	mRNA
1:911192-911193	AT1G03650.1	mRNA
1:913757-913758	AT1G03660.1	mRNA
1:917854-917855	AT1G03680.1	mRNA
1:917870-917871	AT1G03680.1	mRNA
1:917872-917873	AT1G03680.1	mRNA
1:917878-917879	AT1G03680.1	mRNA
1:917887-917888	AT1G03680.1	mRNA
1:917889-917890	AT1G03680.1	mRNA
1:917891-917892	AT1G03680.1	mRNA
1:917893-917894	AT1G03680.1	mRNA
1:917897-917898	AT1G03680.1	mRNA
1:917902-917903	AT1G03680.1	mRNA
1:917906-917907	AT1G03680.1	mRNA
1:917908-917909	AT1G03680.1	mRNA
1:917910-917911	AT1G03680.1	mRNA
1:917913-917914	AT1G03680.1	mRNA
1:917914-917915	AT1G03680.1	mRNA
1:917915-917916	AT1G03680.1	mRNA
1:917917-917918	AT1G03680.1	mRNA
1:917918-917919	AT1G03680.1	mRNA
1:917919-917920	AT1G03680.1	mRNA
1:917922-917923	AT1G03680.1	mRNA
1:917930-917931	AT1G03680.1	mRNA
1:917934-917935	AT1G03680.1	mRNA
1:917937-917938	AT1G03680.1	mRNA
1:917941-917942	AT1G03680.1	mRNA
1:917943-917944	AT1G03680.1	mRNA
1:917946-917947	AT1G03680.1	mRNA
1:917949-917950	AT1G03680.1	mRNA
1:917966-917967	AT1G03680.1	mRNA
1:917969-917970	AT1G03680.1	mRNA
1:917975-917976	AT1G03680.1	mRNA
1:917980-917981	AT1G03680.1	mRNA
1:917982-917983	AT1G03680.1	mRNA
1:917997-917998	AT1G03680.1	mRNA
1:917999-918000	AT1G03680.1	mRNA
1:918008-918009	AT1G03680.1	mRNA
1:918013-918014	AT1G03680.1	mRNA
1:918017-918018	AT1G03680.1	mRNA
1:918021-918022	AT1G03680.1	mRNA
1:918029-918030	AT1G03680.1	mRNA
1:918031-918032	AT1G03680.1	mRNA
1:918035-918036	AT1G03680.1	mRNA
1:918038-918039	AT1G03680.1	mRNA
1:918047-918048	AT1G03680.1	mRNA
1:918049-918050	AT1G03680.1	mRNA
1:918053-918054	AT1G03680.1	mRNA
1:918063-918064	AT1G03680.1	mRNA
1:918300-918301	AT1G03687.2	mRNA
1:920950-920951	AT1G03700.1	mRNA
1:931602-931603	AT1G03730.1	mRNA
1:931612-931613	AT1G03730.1	mRNA
1:931630-931631	AT1G03730.1	mRNA
1:931642-931643	AT1G03730.1	mRNA
1:931644-931645	AT1G03730.1	mRNA
1:931648-931649	AT1G03730.1	mRNA
1:931650-931651	AT1G03730.1	mRNA
1:931653-931654	AT1G03730.1	mRNA
1:933712-933713	AT1G03740.1	mRNA
1:951783-951784	AT1G03780.2	mRNA
1:954524-954525	AT1G03790.1	mRNA
1:960284-960285	AT1G03820.1	mRNA
1:960287-960288	AT1G03820.1	mRNA
1:960725-960726	AT1G03820.1	mRNA
1:960727-960728	AT1G03820.1	mRNA
1:977595-977596	AT1G03850.2	mRNA
1:977598-977599	AT1G03850.2	mRNA
1:977600-977601	AT1G03850.2	mRNA
1:977750-977751	AT1G03850.2	mRNA
1:977756-977757	AT1G03850.2	mRNA
1:977760-977761	AT1G03850.2	mRNA
1:977763-977764	AT1G03850.2	mRNA
1:981876-981877	AT1G03860.1	mRNA
1:981884-981885	AT1G03860.1	mRNA
1:981907-981908	AT1G03860.1	mRNA
1:981844-981845	AT1G03860.2	mRNA
1:981846-981847	AT1G03860.2	mRNA
1:981858-981859	AT1G03860.2	mRNA
1:981866-981867	AT1G03860.2	mRNA
1:983398-983399	AT1G03870.1	mRNA
1:983403-983404	AT1G03870.1	mRNA
1:991176-991177	AT1G03900.1	mRNA
1:991178-991179	AT1G03900.1	mRNA
1:991187-991188	AT1G03900.1	mRNA
1:991190-991191	AT1G03900.1	mRNA
1:991193-991194	AT1G03900.1	mRNA
1:991195-991196	AT1G03900.1	mRNA
1:991197-991198	AT1G03900.1	mRNA
1:991204-991205	AT1G03900.1	mRNA
1:991206-991207	AT1G03900.1	mRNA
1:991208-991209	AT1G03900.1	mRNA
1:991216-991217	AT1G03900.1	mRNA
1:991217-991218	AT1G03900.1	mRNA
1:991218-991219	AT1G03900.1	mRNA
1:991219-991220	AT1G03900.1	mRNA
1:991220-991221	AT1G03900.1	mRNA
1:991227-991228	AT1G03900.1	mRNA
1:993399-993400	AT1G03905.1	mRNA
1:996117-996118	AT1G03910.2	mRNA
1:996123-996124	AT1G03910.2	mRNA
1:1004799-1004800	AT1G03930.1	mRNA
1:1004803-1004804	AT1G03930.1	mRNA
1:1004804-1004805	AT1G03930.1	mRNA
1:1004916-1004917	AT1G03930.1	mRNA
1:1005119-1005120	AT1G03930.1	mRNA
1:1005195-1005196	AT1G03930.1	mRNA
1:1013722-1013723	AT1G03960.6	mRNA
1:1021946-1021947	AT1G03980.4	mRNA
1:1021948-1021949	AT1G03980.4	mRNA
1:1021950-1021951	AT1G03980.4	mRNA
1:1021952-1021953	AT1G03980.4	mRNA
1:1021954-1021955	AT1G03980.4	mRNA
1:1021956-1021957	AT1G03980.4	mRNA
1:1021958-1021959	AT1G03980.4	mRNA
1:1021965-1021966	AT1G03980.4	mRNA
1:1021967-1021968	AT1G03980.4	mRNA
1:1021971-1021972	AT1G03980.4	mRNA
1:1021975-1021976	AT1G03980.4	mRNA
1:1021977-1021978	AT1G03980.4	mRNA
1:1021979-1021980	AT1G03980.4	mRNA
1:1029106-1029107	AT1G04000.1	mRNA
1:1029118-1029119	AT1G04000.1	mRNA
1:74673-74674	AT1G04013	ncRNA_gene
1:74675-74676	AT1G04013	ncRNA_gene
1:74677-74678	AT1G04013	ncRNA_gene
1:74680-74681	AT1G04013	ncRNA_gene
1:74681-74682	AT1G04013	ncRNA_gene
1:1040544-1040545	AT1G04030.2	mRNA
1:1043861-1043862	AT1G04040.1	mRNA
1:1043863-1043864	AT1G04040.1	mRNA
1:270477-270478	AT1G04047	ncRNA_gene
1:270489-270490	AT1G04047	ncRNA_gene
1:270490-270491	AT1G04047	ncRNA_gene
1:270491-270492	AT1G04047	ncRNA_gene
1:270492-270493	AT1G04047	ncRNA_gene
1:270493-270494	AT1G04047	ncRNA_gene
1:270510-270511	AT1G04047	ncRNA_gene
1:270512-270513	AT1G04047	ncRNA_gene
1:270514-270515	AT1G04047	ncRNA_gene
1:270516-270517	AT1G04047	ncRNA_gene
1:275499-275500	AT1G04053	ncRNA_gene
1:1051152-1051153	AT1G04070.1	mRNA
1:1051155-1051156	AT1G04070.1	mRNA
1:1051176-1051177	AT1G04070.1	mRNA
1:1051178-1051179	AT1G04070.1	mRNA
1:1051181-1051182	AT1G04070.1	mRNA
1:1051188-1051189	AT1G04070.1	mRNA
1:1051379-1051380	AT1G04080.1	mRNA
1:1051381-1051382	AT1G04080.1	mRNA
1:1059472-1059473	AT1G04100.1	mRNA
1:1080533-1080534	AT1G04140.2	mRNA
1:1080553-1080554	AT1G04140.2	mRNA
1:1097029-1097030	AT1G04170.2	mRNA
1:846742-846743	AT1G04183	ncRNA_gene
1:846762-846763	AT1G04183	ncRNA_gene
1:846766-846767	AT1G04183	ncRNA_gene
1:846807-846808	AT1G04183	ncRNA_gene
1:846808-846809	AT1G04183	ncRNA_gene
1:846810-846811	AT1G04183	ncRNA_gene
1:846814-846815	AT1G04183	ncRNA_gene
1:846832-846833	AT1G04183	ncRNA_gene
1:846870-846871	AT1G04183	ncRNA_gene
1:846871-846872	AT1G04183	ncRNA_gene
1:1108591-1108592	AT1G04190.1	mRNA
1:1108658-1108659	AT1G04190.1	mRNA
1:1108663-1108664	AT1G04190.1	mRNA
1:1108674-1108675	AT1G04190.1	mRNA
1:1108724-1108725	AT1G04190.1	mRNA
1:1122584-1122585	AT1G04220.1	mRNA
1:1125549-1125550	AT1G04230.2	mRNA
1:1125560-1125561	AT1G04230.2	mRNA
1:1125563-1125564	AT1G04230.2	mRNA
1:1043144-1043145	AT1G04237	ncRNA_gene
1:1129405-1129406	AT1G04240.1	mRNA
1:1129408-1129409	AT1G04240.1	mRNA
1:1129414-1129415	AT1G04240.1	mRNA
1:1129433-1129434	AT1G04240.1	mRNA
1:1120983-1120984	AT1G04247	ncRNA_gene
1:1120984-1120985	AT1G04247	ncRNA_gene
1:1120986-1120987	AT1G04247	ncRNA_gene
1:1120989-1120990	AT1G04247	ncRNA_gene
1:1120990-1120991	AT1G04247	ncRNA_gene
1:1136257-1136258	AT1G04250.1	mRNA
1:1136258-1136259	AT1G04250.1	mRNA
1:1136261-1136262	AT1G04250.1	mRNA
1:1136267-1136268	AT1G04250.1	mRNA
1:1136299-1136300	AT1G04250.1	mRNA
1:1136309-1136310	AT1G04250.1	mRNA
1:1136325-1136326	AT1G04250.1	mRNA
1:1136334-1136335	AT1G04250.1	mRNA
1:1136337-1136338	AT1G04250.1	mRNA
1:1136345-1136346	AT1G04250.1	mRNA
1:1141316-1141317	AT1G04260.1	mRNA
1:1141322-1141323	AT1G04260.1	mRNA
1:1141324-1141325	AT1G04260.1	mRNA
1:1141333-1141334	AT1G04260.1	mRNA
1:1141347-1141348	AT1G04260.1	mRNA
1:1141358-1141359	AT1G04260.1	mRNA
1:1141364-1141365	AT1G04260.1	mRNA
1:1141368-1141369	AT1G04260.1	mRNA
1:1142973-1142974	AT1G04270.2	mRNA
1:1142978-1142979	AT1G04270.2	mRNA
1:1143016-1143017	AT1G04270.2	mRNA
1:1143019-1143020	AT1G04270.2	mRNA
1:1143023-1143024	AT1G04270.2	mRNA
1:1143037-1143038	AT1G04270.2	mRNA
1:1143039-1143040	AT1G04270.2	mRNA
1:1143041-1143042	AT1G04270.2	mRNA
1:1143042-1143043	AT1G04270.2	mRNA
1:1143043-1143044	AT1G04270.2	mRNA
1:1143044-1143045	AT1G04270.2	mRNA
1:1143045-1143046	AT1G04270.2	mRNA
1:1143049-1143050	AT1G04270.2	mRNA
1:1143050-1143051	AT1G04270.2	mRNA
1:1146427-1146428	AT1G04280.1	mRNA
1:1146684-1146685	AT1G04280.1	mRNA
1:1146686-1146687	AT1G04280.1	mRNA
1:1148452-1148453	AT1G04290.1	mRNA
1:1148528-1148529	AT1G04290.1	mRNA
1:1148351-1148352	AT1G04295	ncRNA_gene
1:1148355-1148356	AT1G04295	ncRNA_gene
1:1148381-1148382	AT1G04295	ncRNA_gene
1:1148397-1148398	AT1G04295	ncRNA_gene
1:1148409-1148410	AT1G04295	ncRNA_gene
1:1148414-1148415	AT1G04295	ncRNA_gene
1:1154580-1154581	AT1G04300.3	mRNA
1:1157094-1157095	AT1G04310.1	mRNA
1:1157618-1157619	AT1G04310.1	mRNA
1:1157766-1157767	AT1G04310.1	mRNA
1:1157783-1157784	AT1G04310.1	mRNA
1:1157785-1157786	AT1G04310.1	mRNA
1:1157787-1157788	AT1G04310.1	mRNA
1:1157789-1157790	AT1G04310.1	mRNA
1:1157791-1157792	AT1G04310.1	mRNA
1:1157793-1157794	AT1G04310.1	mRNA
1:1157795-1157796	AT1G04310.1	mRNA
1:1164789-1164790	AT1G04340.1	mRNA
1:1164790-1164791	AT1G04340.1	mRNA
1:1164792-1164793	AT1G04340.1	mRNA
1:1164810-1164811	AT1G04340.1	mRNA
1:1164813-1164814	AT1G04340.1	mRNA
1:1164816-1164817	AT1G04340.1	mRNA
1:1164837-1164838	AT1G04340.1	mRNA
1:1164843-1164844	AT1G04340.1	mRNA
1:1164846-1164847	AT1G04340.1	mRNA
1:1164847-1164848	AT1G04340.1	mRNA
1:1164848-1164849	AT1G04340.1	mRNA
1:1164849-1164850	AT1G04340.1	mRNA
1:1164850-1164851	AT1G04340.1	mRNA
1:1164851-1164852	AT1G04340.1	mRNA
1:1164852-1164853	AT1G04340.1	mRNA
1:1164853-1164854	AT1G04340.1	mRNA
1:1164858-1164859	AT1G04340.1	mRNA
1:1165240-1165241	AT1G04350.1	mRNA
1:1165242-1165243	AT1G04350.1	mRNA
1:1165244-1165245	AT1G04350.1	mRNA
1:1166715-1166716	AT1G04350.1	mRNA
1:1166716-1166717	AT1G04350.1	mRNA
1:1523661-1523662	AT1G04363	ncRNA_gene
1:1523662-1523663	AT1G04363	ncRNA_gene
1:1523663-1523664	AT1G04363	ncRNA_gene
1:1188460-1188461	AT1G04400.1	mRNA
1:1188498-1188499	AT1G04400.1	mRNA
1:1188500-1188501	AT1G04400.1	mRNA
1:1188308-1188309	AT1G04400.2	mRNA
1:1188310-1188311	AT1G04400.2	mRNA
1:1188311-1188312	AT1G04400.2	mRNA
1:1188315-1188316	AT1G04400.2	mRNA
1:1188318-1188319	AT1G04400.2	mRNA
1:1188320-1188321	AT1G04400.2	mRNA
1:1188321-1188322	AT1G04400.2	mRNA
1:1188322-1188323	AT1G04400.2	mRNA
1:1188331-1188332	AT1G04400.2	mRNA
1:1188334-1188335	AT1G04400.2	mRNA
1:1188340-1188341	AT1G04400.2	mRNA
1:1188342-1188343	AT1G04400.2	mRNA
1:1191341-1191342	AT1G04410.1	mRNA
1:1191345-1191346	AT1G04410.1	mRNA
1:1191347-1191348	AT1G04410.1	mRNA
1:1191348-1191349	AT1G04410.1	mRNA
1:1191350-1191351	AT1G04410.1	mRNA
1:1191351-1191352	AT1G04410.1	mRNA
1:1191352-1191353	AT1G04410.1	mRNA
1:1191358-1191359	AT1G04410.1	mRNA
1:1191388-1191389	AT1G04410.1	mRNA
1:1191589-1191590	AT1G04420.1	mRNA
1:1191591-1191592	AT1G04420.1	mRNA
1:1191592-1191593	AT1G04420.1	mRNA
1:1191594-1191595	AT1G04420.1	mRNA
1:1191597-1191598	AT1G04420.1	mRNA
1:1191602-1191603	AT1G04420.1	mRNA
1:1191612-1191613	AT1G04420.1	mRNA
1:1198117-1198118	AT1G04430.1	mRNA
1:1198120-1198121	AT1G04430.1	mRNA
1:1198123-1198124	AT1G04430.1	mRNA
1:1198136-1198137	AT1G04430.1	mRNA
1:1198147-1198148	AT1G04430.1	mRNA
1:1198223-1198224	AT1G04430.1	mRNA
1:1198260-1198261	AT1G04430.1	mRNA
1:1198264-1198265	AT1G04430.1	mRNA
1:1202463-1202464	AT1G04440.1	mRNA
1:1207230-1207231	AT1G04445.2	mRNA
1:1208682-1208683	AT1G04450.1	mRNA
1:1208683-1208684	AT1G04450.1	mRNA
1:1208689-1208690	AT1G04450.1	mRNA
1:1208690-1208691	AT1G04450.1	mRNA
1:1208693-1208694	AT1G04450.1	mRNA
1:1208699-1208700	AT1G04450.1	mRNA
1:1216096-1216097	AT1G04480.1	mRNA
1:1216097-1216098	AT1G04480.1	mRNA
1:1216105-1216106	AT1G04480.1	mRNA
1:1226574-1226575	AT1G04510.2	mRNA
1:1226578-1226579	AT1G04510.2	mRNA
1:1226587-1226588	AT1G04510.2	mRNA
1:1226609-1226610	AT1G04510.2	mRNA
1:1231549-1231550	AT1G04520.1	mRNA
1:1231568-1231569	AT1G04520.1	mRNA
1:1235945-1235946	AT1G04530.1	mRNA
1:1235949-1235950	AT1G04530.1	mRNA
1:1235954-1235955	AT1G04530.1	mRNA
1:1236030-1236031	AT1G04530.1	mRNA
1:1236045-1236046	AT1G04530.1	mRNA
1:1236062-1236063	AT1G04530.1	mRNA
1:1236099-1236100	AT1G04530.1	mRNA
1:1240424-1240425	AT1G04550.1	mRNA
1:1240486-1240487	AT1G04550.1	mRNA
1:1242704-1242705	AT1G04555.1	mRNA
1:1242861-1242862	AT1G04555.1	mRNA
1:1244959-1244960	AT1G04560.1	mRNA
1:1261425-1261426	AT1G04590.1	mRNA
1:1261423-1261424	AT1G04590.2	mRNA
1:1282349-1282350	AT1G04620.1	mRNA
1:1286495-1286496	AT1G04620.1	mRNA
1:1286539-1286540	AT1G04620.1	mRNA
1:1286541-1286542	AT1G04620.1	mRNA
1:1286543-1286544	AT1G04620.1	mRNA
1:1286545-1286546	AT1G04620.1	mRNA
1:1286559-1286560	AT1G04620.1	mRNA
1:1291047-1291048	AT1G04630.1	mRNA
1:1291050-1291051	AT1G04630.1	mRNA
1:1291074-1291075	AT1G04630.1	mRNA
1:1291077-1291078	AT1G04630.1	mRNA
1:1291081-1291082	AT1G04630.1	mRNA
1:1291084-1291085	AT1G04630.1	mRNA
1:1291093-1291094	AT1G04630.1	mRNA
1:1291096-1291097	AT1G04630.1	mRNA
1:1291299-1291300	AT1G04635.1	mRNA
1:1292104-1292105	AT1G04640.1	mRNA
1:1292105-1292106	AT1G04640.1	mRNA
1:1292106-1292107	AT1G04640.1	mRNA
1:1292108-1292109	AT1G04640.1	mRNA
1:1292110-1292111	AT1G04640.2	mRNA
1:2621465-2621466	AT1G04647	ncRNA_gene
1:2621488-2621489	AT1G04647	ncRNA_gene
1:2621491-2621492	AT1G04647	ncRNA_gene
1:1307872-1307873	AT1G04680.1	mRNA
1:1307875-1307876	AT1G04680.1	mRNA
1:1307877-1307878	AT1G04680.1	mRNA
1:1307879-1307880	AT1G04680.1	mRNA
1:1307881-1307882	AT1G04680.1	mRNA
1:1313563-1313564	AT1G04690.1	mRNA
1:1313573-1313574	AT1G04690.1	mRNA
1:1313577-1313578	AT1G04690.1	mRNA
1:1313580-1313581	AT1G04690.1	mRNA
1:1313582-1313583	AT1G04690.1	mRNA
1:1313585-1313586	AT1G04690.1	mRNA
1:3031890-3031891	AT1G04697	ncRNA_gene
1:3031891-3031892	AT1G04697	ncRNA_gene
1:3031896-3031897	AT1G04697	ncRNA_gene
1:3031897-3031898	AT1G04697	ncRNA_gene
1:1321908-1321909	AT1G04710.1	mRNA
1:1321920-1321921	AT1G04710.1	mRNA
1:1321929-1321930	AT1G04710.1	mRNA
1:3180734-3180735	AT1G04733	ncRNA_gene
1:3180735-3180736	AT1G04733	ncRNA_gene
1:3205308-3205309	AT1G04743	ncRNA_gene
1:3205309-3205310	AT1G04743	ncRNA_gene
1:3205310-3205311	AT1G04743	ncRNA_gene
1:3205311-3205312	AT1G04743	ncRNA_gene
1:1333501-1333502	AT1G04750.1	mRNA
1:1333505-1333506	AT1G04750.1	mRNA
1:1333507-1333508	AT1G04750.1	mRNA
1:1333509-1333510	AT1G04750.1	mRNA
1:1333510-1333511	AT1G04750.1	mRNA
1:1333511-1333512	AT1G04750.1	mRNA
1:1333514-1333515	AT1G04750.1	mRNA
1:1333517-1333518	AT1G04750.1	mRNA
1:1333519-1333520	AT1G04750.1	mRNA
1:1333527-1333528	AT1G04750.1	mRNA
1:1333532-1333533	AT1G04750.1	mRNA
1:1333566-1333567	AT1G04750.1	mRNA
1:1337838-1337839	AT1G04770.1	mRNA
1:1337848-1337849	AT1G04770.1	mRNA
1:1343677-1343678	AT1G04780.1	mRNA
1:1345043-1345044	AT1G04790.1	mRNA
1:1345046-1345047	AT1G04790.1	mRNA
1:1345059-1345060	AT1G04790.1	mRNA
1:1349294-1349295	AT1G04800.1	mRNA
1:1349299-1349300	AT1G04800.1	mRNA
1:1349302-1349303	AT1G04800.1	mRNA
1:1349304-1349305	AT1G04800.1	mRNA
1:1349439-1349440	AT1G04800.1	mRNA
1:1350189-1350190	AT1G04810.1	mRNA
1:1358337-1358338	AT1G04820.1	mRNA
1:1358374-1358375	AT1G04820.1	mRNA
1:1358375-1358376	AT1G04820.1	mRNA
1:1358376-1358377	AT1G04820.1	mRNA
1:1361960-1361961	AT1G04830.3	mRNA
1:3702570-3702571	AT1G04837	ncRNA_gene
1:1368732-1368733	AT1G04850.1	mRNA
1:1368740-1368741	AT1G04850.1	mRNA
1:1368741-1368742	AT1G04850.1	mRNA
1:1368742-1368743	AT1G04850.1	mRNA
1:1368744-1368745	AT1G04850.1	mRNA
1:1368745-1368746	AT1G04850.1	mRNA
1:1368746-1368747	AT1G04850.1	mRNA
1:1368757-1368758	AT1G04850.1	mRNA
1:1368776-1368777	AT1G04850.1	mRNA
1:1368777-1368778	AT1G04850.1	mRNA
1:1368784-1368785	AT1G04850.1	mRNA
1:1368785-1368786	AT1G04850.1	mRNA
1:1368786-1368787	AT1G04850.1	mRNA
1:1368801-1368802	AT1G04850.1	mRNA
1:1375712-1375713	AT1G04870.2	mRNA
1:1375715-1375716	AT1G04870.2	mRNA
1:1375719-1375720	AT1G04870.2	mRNA
1:1375734-1375735	AT1G04870.2	mRNA
1:1375736-1375737	AT1G04870.2	mRNA
1:1375739-1375740	AT1G04870.2	mRNA
1:1375740-1375741	AT1G04870.2	mRNA
1:3951434-3951435	AT1G04873	ncRNA_gene
1:4007014-4007015	AT1G04897	ncRNA_gene
1:1383853-1383854	AT1G04900.1	mRNA
1:1399193-1399194	AT1G04940.1	mRNA
1:1399196-1399197	AT1G04940.1	mRNA
1:1399206-1399207	AT1G04940.1	mRNA
1:1399227-1399228	AT1G04940.1	mRNA
1:1399238-1399239	AT1G04940.1	mRNA
1:1399246-1399247	AT1G04940.1	mRNA
1:1400662-1400663	AT1G04940.1	mRNA
1:1400665-1400666	AT1G04940.1	mRNA
1:1400668-1400669	AT1G04940.1	mRNA
1:1400907-1400908	AT1G04945.1	mRNA
1:1407494-1407495	AT1G04950.2	mRNA
1:1407495-1407496	AT1G04950.2	mRNA
1:1407496-1407497	AT1G04950.2	mRNA
1:1410738-1410739	AT1G04960.1	mRNA
1:1410752-1410753	AT1G04960.1	mRNA
1:1411166-1411167	AT1G04970.3	mRNA
1:1418427-1418428	AT1G04985.1	mRNA
1:1418437-1418438	AT1G04985.1	mRNA
1:1418438-1418439	AT1G04985.1	mRNA
1:1418440-1418441	AT1G04985.1	mRNA
1:1418482-1418483	AT1G04985.1	mRNA
1:1418501-1418502	AT1G04985.1	mRNA
1:1418502-1418503	AT1G04985.1	mRNA
1:1418503-1418504	AT1G04985.1	mRNA
1:1418504-1418505	AT1G04985.1	mRNA
1:1418505-1418506	AT1G04985.1	mRNA
1:1418506-1418507	AT1G04985.1	mRNA
1:1418507-1418508	AT1G04985.1	mRNA
1:1421602-1421603	AT1G04990.6	mRNA
1:1421649-1421650	AT1G04990.6	mRNA
1:1425589-1425590	AT1G05000.3	mRNA
1:1425592-1425593	AT1G05000.3	mRNA
1:1425596-1425597	AT1G05000.3	mRNA
1:1432736-1432737	AT1G05010.1	mRNA
1:1432751-1432752	AT1G05010.1	mRNA
1:1432758-1432759	AT1G05010.1	mRNA
1:1432759-1432760	AT1G05010.1	mRNA
1:1432761-1432762	AT1G05010.1	mRNA
1:1432763-1432764	AT1G05010.1	mRNA
1:1441439-1441440	AT1G05030.2	mRNA
1:4842275-4842276	AT1G05057	ncRNA_gene
1:4842276-4842277	AT1G05057	ncRNA_gene
1:4842277-4842278	AT1G05057	ncRNA_gene
1:4842278-4842279	AT1G05057	ncRNA_gene
1:1452868-1452869	AT1G05060.1	mRNA
1:1452871-1452872	AT1G05060.1	mRNA
1:1455315-1455316	AT1G05065.1	mRNA
1:1455321-1455322	AT1G05065.1	mRNA
1:1458647-1458648	AT1G05070.1	mRNA
1:1458696-1458697	AT1G05070.1	mRNA
1:4997136-4997137	AT1G05107	ncRNA_gene
1:4997137-4997138	AT1G05107	ncRNA_gene
1:4997139-4997140	AT1G05107	ncRNA_gene
1:1476094-1476095	AT1G05120.2	mRNA
1:1482591-1482592	AT1G05140.1	mRNA
1:1482605-1482606	AT1G05140.1	mRNA
1:1482633-1482634	AT1G05140.1	mRNA
1:1490931-1490932	AT1G05160.1	mRNA
1:5298177-5298178	AT1G05163	ncRNA_gene
1:1494239-1494240	AT1G05170.1	mRNA
1:1501820-1501821	AT1G05180.1	mRNA
1:1503762-1503763	AT1G05190.1	mRNA
1:1503767-1503768	AT1G05190.1	mRNA
1:1503769-1503770	AT1G05190.1	mRNA
1:1503771-1503772	AT1G05190.1	mRNA
1:1503772-1503773	AT1G05190.1	mRNA
1:1503773-1503774	AT1G05190.1	mRNA
1:1503774-1503775	AT1G05190.1	mRNA
1:1503775-1503776	AT1G05190.1	mRNA
1:1503776-1503777	AT1G05190.1	mRNA
1:1503777-1503778	AT1G05190.1	mRNA
1:1503778-1503779	AT1G05190.1	mRNA
1:1503779-1503780	AT1G05190.1	mRNA
1:1503780-1503781	AT1G05190.1	mRNA
1:1503785-1503786	AT1G05190.1	mRNA
1:1503786-1503787	AT1G05190.1	mRNA
1:1503791-1503792	AT1G05190.1	mRNA
1:1503794-1503795	AT1G05190.1	mRNA
1:1503808-1503809	AT1G05190.1	mRNA
1:1503814-1503815	AT1G05190.1	mRNA
1:1503819-1503820	AT1G05190.1	mRNA
1:1503823-1503824	AT1G05190.1	mRNA
1:1503825-1503826	AT1G05190.1	mRNA
1:1503826-1503827	AT1G05190.1	mRNA
1:1503827-1503828	AT1G05190.1	mRNA
1:1503829-1503830	AT1G05190.1	mRNA
1:1503830-1503831	AT1G05190.1	mRNA
1:1505769-1505770	AT1G05200.7	mRNA
1:1505771-1505772	AT1G05200.7	mRNA
1:1505790-1505791	AT1G05200.7	mRNA
1:1505791-1505792	AT1G05200.7	mRNA
1:5445381-5445382	AT1G05203	ncRNA_gene
1:1510263-1510264	AT1G05205.1	mRNA
1:1510266-1510267	AT1G05205.1	mRNA
1:1510274-1510275	AT1G05205.1	mRNA
1:1510278-1510279	AT1G05205.1	mRNA
1:1510280-1510281	AT1G05205.1	mRNA
1:1510284-1510285	AT1G05205.1	mRNA
1:1510418-1510419	AT1G05210.1	mRNA
1:5481309-5481310	AT1G05213	ncRNA_gene
1:5481314-5481315	AT1G05213	ncRNA_gene
1:1518823-1518824	AT1G05230.10	mRNA
1:1518825-1518826	AT1G05230.10	mRNA
1:1521136-1521137	AT1G05240.1	mRNA
1:1527233-1527234	AT1G05250.1	mRNA
1:5723098-5723099	AT1G05253	ncRNA_gene
1:1529767-1529768	AT1G05260.1	mRNA
1:1529769-1529770	AT1G05260.1	mRNA
1:1529771-1529772	AT1G05260.1	mRNA
1:5758273-5758274	AT1G05267	ncRNA_gene
1:1534331-1534332	AT1G05270.1	mRNA
1:1534362-1534363	AT1G05270.1	mRNA
1:1534371-1534372	AT1G05270.1	mRNA
1:1534386-1534387	AT1G05270.1	mRNA
1:1534389-1534390	AT1G05270.1	mRNA
1:5758386-5758387	AT1G05273	ncRNA_gene
1:5758387-5758388	AT1G05273	ncRNA_gene
1:5758388-5758389	AT1G05273	ncRNA_gene
1:5758389-5758390	AT1G05273	ncRNA_gene
1:1547825-1547826	AT1G05300.1	mRNA
1:1547678-1547679	AT1G05300.2	mRNA
1:1552285-1552286	AT1G05310.1	mRNA
1:1552288-1552289	AT1G05310.1	mRNA
1:1552289-1552290	AT1G05310.1	mRNA
1:1552290-1552291	AT1G05310.1	mRNA
1:1553640-1553641	AT1G05320.7	mRNA
1:1559751-1559752	AT1G05340.1	mRNA
1:1559755-1559756	AT1G05340.1	mRNA
1:1559757-1559758	AT1G05340.1	mRNA
1:6149305-6149306	AT1G05347	ncRNA_gene
1:1564042-1564043	AT1G05350.1	mRNA
1:1564061-1564062	AT1G05350.1	mRNA
1:1564079-1564080	AT1G05350.1	mRNA
1:6165665-6165666	AT1G05357	ncRNA_gene
1:1582668-1582669	AT1G05380.1	mRNA
1:1582669-1582670	AT1G05380.1	mRNA
1:1583647-1583648	AT1G05385.1	mRNA
1:1583661-1583662	AT1G05385.1	mRNA
1:1583664-1583665	AT1G05385.1	mRNA
1:1583667-1583668	AT1G05385.1	mRNA
1:1583670-1583671	AT1G05385.1	mRNA
1:1583689-1583690	AT1G05385.1	mRNA
1:1587766-1587767	AT1G05410.1	mRNA
1:1587768-1587769	AT1G05410.1	mRNA
1:1595778-1595779	AT1G05430.1	mRNA
1:1595780-1595781	AT1G05430.1	mRNA
1:1595782-1595783	AT1G05430.1	mRNA
1:1595851-1595852	AT1G05430.1	mRNA
1:1595853-1595854	AT1G05430.1	mRNA
1:1595860-1595861	AT1G05430.1	mRNA
1:1595861-1595862	AT1G05430.1	mRNA
1:1595863-1595864	AT1G05430.1	mRNA
1:1595864-1595865	AT1G05430.1	mRNA
1:1595865-1595866	AT1G05430.1	mRNA
1:6525917-6525918	AT1G05453	ncRNA_gene
1:6525937-6525938	AT1G05453	ncRNA_gene
1:1605024-1605025	AT1G05460.2	mRNA
1:1611564-1611565	AT1G05470.2	mRNA
1:6643271-6643272	AT1G05487	ncRNA_gene
1:1623446-1623447	AT1G05490.1	mRNA
1:1623447-1623448	AT1G05490.1	mRNA
1:1625008-1625009	AT1G05500.1	mRNA
1:1625012-1625013	AT1G05500.1	mRNA
1:1625017-1625018	AT1G05500.1	mRNA
1:1647124-1647125	AT1G05560.1	mRNA
1:1647146-1647147	AT1G05560.1	mRNA
1:1647148-1647149	AT1G05560.2	mRNA
1:1647160-1647161	AT1G05560.2	mRNA
1:1662161-1662162	AT1G05575.1	mRNA
1:1662183-1662184	AT1G05575.1	mRNA
1:1662186-1662187	AT1G05575.1	mRNA
1:1680785-1680786	AT1G05620.2	mRNA
1:1702736-1702737	AT1G05675.1	mRNA
1:1702745-1702746	AT1G05675.1	mRNA
1:1714924-1714925	AT1G05710.12	mRNA
1:1715051-1715052	AT1G05710.5	mRNA
1:1715060-1715061	AT1G05710.5	mRNA
1:1718849-1718850	AT1G05730.1	mRNA
1:1718852-1718853	AT1G05730.1	mRNA
1:1718854-1718855	AT1G05730.1	mRNA
1:1718856-1718857	AT1G05730.1	mRNA
1:1718857-1718858	AT1G05730.1	mRNA
1:1718862-1718863	AT1G05730.1	mRNA
1:1718863-1718864	AT1G05730.1	mRNA
1:1718864-1718865	AT1G05730.1	mRNA
1:1718865-1718866	AT1G05730.1	mRNA
1:1718866-1718867	AT1G05730.1	mRNA
1:1718868-1718869	AT1G05730.1	mRNA
1:1718870-1718871	AT1G05730.1	mRNA
1:1718872-1718873	AT1G05730.1	mRNA
1:1718880-1718881	AT1G05730.1	mRNA
1:1718903-1718904	AT1G05730.1	mRNA
1:1718908-1718909	AT1G05730.1	mRNA
1:7858893-7858894	AT1G05733	ncRNA_gene
1:7931710-7931711	AT1G05747	ncRNA_gene
1:7931711-7931712	AT1G05747	ncRNA_gene
1:7931712-7931713	AT1G05747	ncRNA_gene
1:1724489-1724490	AT1G05760.2	mRNA
1:1724493-1724494	AT1G05760.2	mRNA
1:1724497-1724498	AT1G05760.2	mRNA
1:8071979-8071980	AT1G05767	ncRNA_gene
1:1726282-1726283	AT1G05770.1	mRNA
1:1726575-1726576	AT1G05780.1	mRNA
1:1726602-1726603	AT1G05780.1	mRNA
1:1726607-1726608	AT1G05780.1	mRNA
1:1726628-1726629	AT1G05780.1	mRNA
1:1726630-1726631	AT1G05780.1	mRNA
1:1726637-1726638	AT1G05780.1	mRNA
1:1726643-1726644	AT1G05780.1	mRNA
1:1730248-1730249	AT1G05785.5	mRNA
1:1730267-1730268	AT1G05785.5	mRNA
1:1732865-1732866	AT1G05790.2	mRNA
1:1732870-1732871	AT1G05790.2	mRNA
1:1732876-1732877	AT1G05790.2	mRNA
1:1744779-1744780	AT1G05805.1	mRNA
1:1744790-1744791	AT1G05805.1	mRNA
1:1748323-1748324	AT1G05810.2	mRNA
1:1748333-1748334	AT1G05810.2	mRNA
1:1762221-1762222	AT1G05835.1	mRNA
1:1762223-1762224	AT1G05835.1	mRNA
1:1762225-1762226	AT1G05835.1	mRNA
1:1766274-1766275	AT1G05840.1	mRNA
1:1766278-1766279	AT1G05840.1	mRNA
1:1766281-1766282	AT1G05840.1	mRNA
1:1768612-1768613	AT1G05850.1	mRNA
1:1768619-1768620	AT1G05850.1	mRNA
1:1768636-1768637	AT1G05850.1	mRNA
1:1768647-1768648	AT1G05850.1	mRNA
1:1768650-1768651	AT1G05850.1	mRNA
1:1768651-1768652	AT1G05850.1	mRNA
1:1768652-1768653	AT1G05850.1	mRNA
1:1768653-1768654	AT1G05850.1	mRNA
1:1768654-1768655	AT1G05850.1	mRNA
1:1768655-1768656	AT1G05850.1	mRNA
1:1768656-1768657	AT1G05850.1	mRNA
1:1768658-1768659	AT1G05850.1	mRNA
1:1768659-1768660	AT1G05850.1	mRNA
1:1768662-1768663	AT1G05850.1	mRNA
1:1768663-1768664	AT1G05850.1	mRNA
1:1768664-1768665	AT1G05850.1	mRNA
1:1768665-1768666	AT1G05850.1	mRNA
1:1768666-1768667	AT1G05850.1	mRNA
1:1769026-1769027	AT1G05860.3	mRNA
1:1773282-1773283	AT1G05870.11	mRNA
1:1773296-1773297	AT1G05870.11	mRNA
1:1773301-1773302	AT1G05870.11	mRNA
1:1773302-1773303	AT1G05870.11	mRNA
1:1773303-1773304	AT1G05870.11	mRNA
1:1773304-1773305	AT1G05870.11	mRNA
1:1773308-1773309	AT1G05870.11	mRNA
1:1779339-1779340	AT1G05890.1	mRNA
1:1779366-1779367	AT1G05890.1	mRNA
1:1779368-1779369	AT1G05890.1	mRNA
1:1779370-1779371	AT1G05890.1	mRNA
1:1779398-1779399	AT1G05890.1	mRNA
1:1779867-1779868	AT1G05890.1	mRNA
1:1780022-1780023	AT1G05890.1	mRNA
1:1780023-1780024	AT1G05890.1	mRNA
1:1780024-1780025	AT1G05890.1	mRNA
1:1780037-1780038	AT1G05890.1	mRNA
1:1780038-1780039	AT1G05890.1	mRNA
1:1786855-1786856	AT1G05900.1	mRNA
1:1786858-1786859	AT1G05900.1	mRNA
1:1786876-1786877	AT1G05900.1	mRNA
1:1786885-1786886	AT1G05900.1	mRNA
1:1786886-1786887	AT1G05900.1	mRNA
1:1786928-1786929	AT1G05900.1	mRNA
1:1803981-1803982	AT1G05940.4	mRNA
1:1807621-1807622	AT1G05950.2	mRNA
1:1807623-1807624	AT1G05950.2	mRNA
1:1807625-1807626	AT1G05950.2	mRNA
1:1807640-1807641	AT1G05950.2	mRNA
1:1807642-1807643	AT1G05950.2	mRNA
1:1807643-1807644	AT1G05950.2	mRNA
1:1817285-1817286	AT1G05970.1	mRNA
1:1817288-1817289	AT1G05970.1	mRNA
1:1817294-1817295	AT1G05970.1	mRNA
1:1817297-1817298	AT1G05970.1	mRNA
1:1817301-1817302	AT1G05970.2	mRNA
1:1817303-1817304	AT1G05970.2	mRNA
1:9020392-9020393	AT1G05973	ncRNA_gene
1:1820493-1820494	AT1G06000.1	mRNA
1:1820498-1820499	AT1G06000.1	mRNA
1:1820502-1820503	AT1G06000.1	mRNA
1:1820521-1820522	AT1G06000.1	mRNA
1:1821873-1821874	AT1G06000.1	mRNA
1:1821891-1821892	AT1G06000.1	mRNA
1:1822599-1822600	AT1G06010.1	mRNA
1:1822617-1822618	AT1G06010.1	mRNA
1:1829905-1829906	AT1G06040.1	mRNA
1:1829924-1829925	AT1G06040.1	mRNA
1:1829880-1829881	AT1G06040.2	mRNA
1:1829759-1829760	AT1G06045.1	mRNA
1:1829789-1829790	AT1G06045.1	mRNA
1:1829793-1829794	AT1G06045.1	mRNA
1:1829795-1829796	AT1G06045.1	mRNA
1:1829798-1829799	AT1G06045.1	mRNA
1:1829806-1829807	AT1G06045.1	mRNA
1:1829816-1829817	AT1G06045.1	mRNA
1:1829818-1829819	AT1G06045.1	mRNA
1:1829828-1829829	AT1G06045.1	mRNA
1:1829839-1829840	AT1G06045.1	mRNA
1:1829848-1829849	AT1G06045.1	mRNA
1:1829852-1829853	AT1G06045.1	mRNA
1:1829856-1829857	AT1G06045.1	mRNA
1:1829860-1829861	AT1G06045.1	mRNA
1:1829862-1829863	AT1G06045.1	mRNA
1:1832940-1832941	AT1G06060.1	mRNA
1:1832942-1832943	AT1G06060.2	mRNA
1:1832945-1832946	AT1G06060.2	mRNA
1:1832947-1832948	AT1G06060.2	mRNA
1:1832952-1832953	AT1G06060.2	mRNA
1:1832954-1832955	AT1G06060.2	mRNA
1:1832975-1832976	AT1G06060.2	mRNA
1:1832977-1832978	AT1G06060.2	mRNA
1:1832982-1832983	AT1G06060.2	mRNA
1:1837575-1837576	AT1G06070.1	mRNA
1:1837581-1837582	AT1G06070.1	mRNA
1:1837584-1837585	AT1G06070.1	mRNA
1:1837587-1837588	AT1G06070.1	mRNA
1:1837591-1837592	AT1G06070.1	mRNA
1:1847882-1847883	AT1G06090.1	mRNA
1:1847884-1847885	AT1G06090.1	mRNA
1:1851475-1851476	AT1G06100.1	mRNA
1:1854937-1854938	AT1G06110.3	mRNA
1:1854966-1854967	AT1G06110.3	mRNA
1:1855021-1855022	AT1G06110.3	mRNA
1:9800794-9800795	AT1G06123	ncRNA_gene
1:1860701-1860702	AT1G06130.1	mRNA
1:1860706-1860707	AT1G06130.1	mRNA
1:1860708-1860709	AT1G06130.1	mRNA
1:1860709-1860710	AT1G06130.1	mRNA
1:1860711-1860712	AT1G06130.1	mRNA
1:1860712-1860713	AT1G06130.1	mRNA
1:1860713-1860714	AT1G06130.1	mRNA
1:1860716-1860717	AT1G06130.1	mRNA
1:1860719-1860720	AT1G06130.1	mRNA
1:1860729-1860730	AT1G06130.1	mRNA
1:1860674-1860675	AT1G06130.2	mRNA
1:9938675-9938676	AT1G06147	ncRNA_gene
1:1876599-1876600	AT1G06148.1	mRNA
1:1883001-1883002	AT1G06160.1	mRNA
1:1883003-1883004	AT1G06160.1	mRNA
1:1883640-1883641	AT1G06160.1	mRNA
1:1894077-1894078	AT1G06190.2	mRNA
1:1894126-1894127	AT1G06190.2	mRNA
1:1894133-1894134	AT1G06190.2	mRNA
1:1894137-1894138	AT1G06190.2	mRNA
1:1894140-1894141	AT1G06190.2	mRNA
1:1894147-1894148	AT1G06190.2	mRNA
1:1894149-1894150	AT1G06190.5	mRNA
1:1894158-1894159	AT1G06190.5	mRNA
1:1894163-1894164	AT1G06190.5	mRNA
1:1894168-1894169	AT1G06190.5	mRNA
1:1894171-1894172	AT1G06190.5	mRNA
1:1896903-1896904	AT1G06200.1	mRNA
1:1896908-1896909	AT1G06200.1	mRNA
1:1896914-1896915	AT1G06200.1	mRNA
1:1896917-1896918	AT1G06200.1	mRNA
1:1896926-1896927	AT1G06200.1	mRNA
1:1896934-1896935	AT1G06200.1	mRNA
1:1896935-1896936	AT1G06200.2	mRNA
1:1896937-1896938	AT1G06200.2	mRNA
1:1896973-1896974	AT1G06200.2	mRNA
1:1897262-1897263	AT1G06210.2	mRNA
1:10300212-10300213	AT1G06227	ncRNA_gene
1:10300216-10300217	AT1G06227	ncRNA_gene
1:1911133-1911134	AT1G06240.1	mRNA
1:10328946-10328947	AT1G06287	ncRNA_gene
1:10328970-10328971	AT1G06287	ncRNA_gene
1:10328974-10328975	AT1G06287	ncRNA_gene
1:10328978-10328979	AT1G06287	ncRNA_gene
1:10328985-10328986	AT1G06287	ncRNA_gene
1:1922351-1922352	AT1G06290.1	mRNA
1:1922392-1922393	AT1G06290.1	mRNA
1:1930593-1930594	AT1G06320.1	mRNA
1:1930595-1930596	AT1G06320.1	mRNA
1:1933377-1933378	AT1G06340.1	mRNA
1:1940449-1940450	AT1G06360.1	mRNA
1:1940454-1940455	AT1G06360.1	mRNA
1:1940456-1940457	AT1G06360.1	mRNA
1:1940458-1940459	AT1G06360.1	mRNA
1:1940460-1940461	AT1G06360.1	mRNA
1:1940462-1940463	AT1G06360.1	mRNA
1:1945004-1945005	AT1G06380.1	mRNA
1:1945022-1945023	AT1G06380.1	mRNA
1:1946809-1946810	AT1G06390.2	mRNA
1:1946816-1946817	AT1G06390.2	mRNA
1:1946820-1946821	AT1G06390.2	mRNA
1:1946823-1946824	AT1G06390.2	mRNA
1:1952675-1952676	AT1G06400.1	mRNA
1:1952686-1952687	AT1G06400.1	mRNA
1:1952690-1952691	AT1G06400.1	mRNA
1:1952693-1952694	AT1G06400.1	mRNA
1:1952694-1952695	AT1G06400.1	mRNA
1:1952695-1952696	AT1G06400.1	mRNA
1:1952697-1952698	AT1G06400.1	mRNA
1:1952719-1952720	AT1G06400.1	mRNA
1:1952729-1952730	AT1G06400.1	mRNA
1:1952731-1952732	AT1G06400.1	mRNA
1:1952734-1952735	AT1G06400.1	mRNA
1:1952749-1952750	AT1G06400.1	mRNA
1:1952759-1952760	AT1G06400.1	mRNA
1:1952762-1952763	AT1G06400.1	mRNA
1:1952767-1952768	AT1G06400.1	mRNA
1:1952770-1952771	AT1G06400.1	mRNA
1:1952782-1952783	AT1G06400.1	mRNA
1:1952785-1952786	AT1G06400.1	mRNA
1:1959013-1959014	AT1G06420.2	mRNA
1:1959032-1959033	AT1G06420.2	mRNA
1:1959033-1959034	AT1G06420.2	mRNA
1:1959035-1959036	AT1G06420.2	mRNA
1:1959101-1959102	AT1G06420.2	mRNA
1:1959102-1959103	AT1G06420.2	mRNA
1:1959104-1959105	AT1G06420.2	mRNA
1:1959105-1959106	AT1G06420.2	mRNA
1:1959107-1959108	AT1G06420.2	mRNA
1:1959109-1959110	AT1G06420.2	mRNA
1:1963006-1963007	AT1G06430.1	mRNA
1:1963010-1963011	AT1G06430.1	mRNA
1:11300959-11300960	AT1G06447	ncRNA_gene
1:11300961-11300962	AT1G06447	ncRNA_gene
1:1969406-1969407	AT1G06460.1	mRNA
1:1969409-1969410	AT1G06460.1	mRNA
1:1969410-1969411	AT1G06460.1	mRNA
1:1969417-1969418	AT1G06460.1	mRNA
1:1969433-1969434	AT1G06460.1	mRNA
1:1969441-1969442	AT1G06460.1	mRNA
1:1969450-1969451	AT1G06460.1	mRNA
1:1969451-1969452	AT1G06460.1	mRNA
1:1969453-1969454	AT1G06460.1	mRNA
1:1969470-1969471	AT1G06460.1	mRNA
1:1969473-1969474	AT1G06460.1	mRNA
1:1969475-1969476	AT1G06460.1	mRNA
1:1969477-1969478	AT1G06460.1	mRNA
1:1969479-1969480	AT1G06460.1	mRNA
1:1969480-1969481	AT1G06460.1	mRNA
1:1969481-1969482	AT1G06460.1	mRNA
1:1969482-1969483	AT1G06460.1	mRNA
1:1969483-1969484	AT1G06460.1	mRNA
1:1969485-1969486	AT1G06460.1	mRNA
1:1969486-1969487	AT1G06460.1	mRNA
1:1969487-1969488	AT1G06460.1	mRNA
1:1969503-1969504	AT1G06460.1	mRNA
1:1969507-1969508	AT1G06460.1	mRNA
1:1969508-1969509	AT1G06460.1	mRNA
1:1969523-1969524	AT1G06460.1	mRNA
1:1969526-1969527	AT1G06460.1	mRNA
1:1969728-1969729	AT1G06470.3	mRNA
1:1969730-1969731	AT1G06470.3	mRNA
1:11472075-11472076	AT1G06473	ncRNA_gene
1:11472086-11472087	AT1G06473	ncRNA_gene
1:11472649-11472650	AT1G06473	ncRNA_gene
1:1974276-1974277	AT1G06475.1	mRNA
1:1974278-1974279	AT1G06475.1	mRNA
1:1974280-1974281	AT1G06475.1	mRNA
1:1974302-1974303	AT1G06475.1	mRNA
1:1974304-1974305	AT1G06475.1	mRNA
1:1989478-1989479	AT1G06500.1	mRNA
1:1989481-1989482	AT1G06500.1	mRNA
1:1989487-1989488	AT1G06500.2	mRNA
1:1989489-1989490	AT1G06500.2	mRNA
1:1989490-1989491	AT1G06500.2	mRNA
1:1989499-1989500	AT1G06500.2	mRNA
1:1989501-1989502	AT1G06500.3	mRNA
1:1992337-1992338	AT1G06510.1	mRNA
1:1992355-1992356	AT1G06510.1	mRNA
1:1992366-1992367	AT1G06510.1	mRNA
1:1992384-1992385	AT1G06510.1	mRNA
1:1992388-1992389	AT1G06510.1	mRNA
1:1992056-1992057	AT1G06515.1	mRNA
1:1992111-1992112	AT1G06515.1	mRNA
1:1992121-1992122	AT1G06515.1	mRNA
1:1992124-1992125	AT1G06515.1	mRNA
1:1992126-1992127	AT1G06515.1	mRNA
1:1992136-1992137	AT1G06515.1	mRNA
1:1992140-1992141	AT1G06515.1	mRNA
1:1992144-1992145	AT1G06515.1	mRNA
1:1992145-1992146	AT1G06515.1	mRNA
1:1992157-1992158	AT1G06515.1	mRNA
1:1992168-1992169	AT1G06515.1	mRNA
1:1992201-1992202	AT1G06515.2	mRNA
1:1992203-1992204	AT1G06515.2	mRNA
1:2001501-2001502	AT1G06540.1	mRNA
1:2001510-2001511	AT1G06540.1	mRNA
1:2001569-2001570	AT1G06540.1	mRNA
1:2007055-2007056	AT1G06550.1	mRNA
1:2007062-2007063	AT1G06550.1	mRNA
1:2007189-2007190	AT1G06550.1	mRNA
1:2013494-2013495	AT1G06570.2	mRNA
1:2013504-2013505	AT1G06570.2	mRNA
1:2013511-2013512	AT1G06570.2	mRNA
1:2013514-2013515	AT1G06570.2	mRNA
1:2013521-2013522	AT1G06570.2	mRNA
1:2032344-2032345	AT1G06640.2	mRNA
1:2032346-2032347	AT1G06640.2	mRNA
1:2032349-2032350	AT1G06640.2	mRNA
1:2032351-2032352	AT1G06640.2	mRNA
1:2032353-2032354	AT1G06640.2	mRNA
1:2032355-2032356	AT1G06640.2	mRNA
1:2032391-2032392	AT1G06640.2	mRNA
1:2033502-2033503	AT1G06640.2	mRNA
1:2034170-2034171	AT1G06645.1	mRNA
1:2034254-2034255	AT1G06645.1	mRNA
1:2035755-2035756	AT1G06650.1	mRNA
1:2035791-2035792	AT1G06650.1	mRNA
1:2035810-2035811	AT1G06650.1	mRNA
1:2035815-2035816	AT1G06650.1	mRNA
1:2035818-2035819	AT1G06650.1	mRNA
1:2035894-2035895	AT1G06650.2	mRNA
1:2035934-2035935	AT1G06650.2	mRNA
1:2047802-2047803	AT1G06680.1	mRNA
1:2047869-2047870	AT1G06680.1	mRNA
1:2047874-2047875	AT1G06680.1	mRNA
1:2047876-2047877	AT1G06680.1	mRNA
1:2047877-2047878	AT1G06680.1	mRNA
1:2047878-2047879	AT1G06680.1	mRNA
1:2047879-2047880	AT1G06680.1	mRNA
1:2047880-2047881	AT1G06680.1	mRNA
1:2047881-2047882	AT1G06680.1	mRNA
1:2047882-2047883	AT1G06680.1	mRNA
1:2047883-2047884	AT1G06680.1	mRNA
1:2047884-2047885	AT1G06680.1	mRNA
1:2047885-2047886	AT1G06680.2	mRNA
1:2047886-2047887	AT1G06680.2	mRNA
1:2047887-2047888	AT1G06680.2	mRNA
1:2047888-2047889	AT1G06680.2	mRNA
1:2047889-2047890	AT1G06680.2	mRNA
1:2047890-2047891	AT1G06680.2	mRNA
1:2047892-2047893	AT1G06680.2	mRNA
1:2047893-2047894	AT1G06680.2	mRNA
1:2047895-2047896	AT1G06680.2	mRNA
1:2047897-2047898	AT1G06680.2	mRNA
1:2047899-2047900	AT1G06680.2	mRNA
1:2047900-2047901	AT1G06680.2	mRNA
1:2047902-2047903	AT1G06680.2	mRNA
1:2047903-2047904	AT1G06680.2	mRNA
1:2047904-2047905	AT1G06680.2	mRNA
1:2047907-2047908	AT1G06680.2	mRNA
1:2047908-2047909	AT1G06680.2	mRNA
1:2047909-2047910	AT1G06680.2	mRNA
1:2047910-2047911	AT1G06680.2	mRNA
1:2047911-2047912	AT1G06680.2	mRNA
1:2047912-2047913	AT1G06680.2	mRNA
1:2047913-2047914	AT1G06680.2	mRNA
1:2047914-2047915	AT1G06680.2	mRNA
1:2047915-2047916	AT1G06680.2	mRNA
1:2047916-2047917	AT1G06680.2	mRNA
1:2047917-2047918	AT1G06680.2	mRNA
1:2047918-2047919	AT1G06680.2	mRNA
1:2047919-2047920	AT1G06680.2	mRNA
1:2047920-2047921	AT1G06680.2	mRNA
1:2047922-2047923	AT1G06680.2	mRNA
1:2047924-2047925	AT1G06680.2	mRNA
1:2048124-2048125	AT1G06680.2	mRNA
1:2048971-2048972	AT1G06680.2	mRNA
1:2049244-2049245	AT1G06680.2	mRNA
1:2049245-2049246	AT1G06680.2	mRNA
1:2049246-2049247	AT1G06680.2	mRNA
1:2049247-2049248	AT1G06680.2	mRNA
1:2049251-2049252	AT1G06680.2	mRNA
1:2049252-2049253	AT1G06680.2	mRNA
1:2049253-2049254	AT1G06680.2	mRNA
1:2052052-2052053	AT1G06690.1	mRNA
1:2052059-2052060	AT1G06690.1	mRNA
1:2052065-2052066	AT1G06690.1	mRNA
1:2052071-2052072	AT1G06690.1	mRNA
1:2052072-2052073	AT1G06690.1	mRNA
1:2052075-2052076	AT1G06690.1	mRNA
1:2052107-2052108	AT1G06690.1	mRNA
1:2052109-2052110	AT1G06690.1	mRNA
1:2052113-2052114	AT1G06690.1	mRNA
1:2052149-2052150	AT1G06690.1	mRNA
1:2052151-2052152	AT1G06690.1	mRNA
1:2052153-2052154	AT1G06690.1	mRNA
1:2052155-2052156	AT1G06690.1	mRNA
1:2055210-2055211	AT1G06700.3	mRNA
1:2055212-2055213	AT1G06700.3	mRNA
1:2055213-2055214	AT1G06700.3	mRNA
1:2055214-2055215	AT1G06700.3	mRNA
1:2055223-2055224	AT1G06700.3	mRNA
1:2055229-2055230	AT1G06700.3	mRNA
1:2055231-2055232	AT1G06700.3	mRNA
1:2055233-2055234	AT1G06700.3	mRNA
1:2055235-2055236	AT1G06700.3	mRNA
1:2055244-2055245	AT1G06700.3	mRNA
1:2055250-2055251	AT1G06700.3	mRNA
1:2055269-2055270	AT1G06700.3	mRNA
1:2055273-2055274	AT1G06700.3	mRNA
1:2055278-2055279	AT1G06700.3	mRNA
1:2055305-2055306	AT1G06700.3	mRNA
1:2055307-2055308	AT1G06700.3	mRNA
1:2055312-2055313	AT1G06700.3	mRNA
1:2055416-2055417	AT1G06700.3	mRNA
1:2055417-2055418	AT1G06700.3	mRNA
1:2055421-2055422	AT1G06700.3	mRNA
1:2055422-2055423	AT1G06700.3	mRNA
1:2067533-2067534	AT1G06730.1	mRNA
1:2077684-2077685	AT1G06760.1	mRNA
1:2077687-2077688	AT1G06760.1	mRNA
1:2077690-2077691	AT1G06760.1	mRNA
1:2077691-2077692	AT1G06760.1	mRNA
1:2077693-2077694	AT1G06760.1	mRNA
1:2077694-2077695	AT1G06760.1	mRNA
1:2077696-2077697	AT1G06760.1	mRNA
1:2078972-2078973	AT1G06770.3	mRNA
1:2083423-2083424	AT1G06780.1	mRNA
1:2086852-2086853	AT1G06780.1	mRNA
1:2086854-2086855	AT1G06780.1	mRNA
1:2086855-2086856	AT1G06780.1	mRNA
1:2086859-2086860	AT1G06780.1	mRNA
1:2087224-2087225	AT1G06790.1	mRNA
1:2087227-2087228	AT1G06790.1	mRNA
1:2087231-2087232	AT1G06790.2	mRNA
1:2091457-2091458	AT1G06800.2	mRNA
1:2091472-2091473	AT1G06800.2	mRNA
1:2097155-2097156	AT1G06830.1	mRNA
1:2105083-2105084	AT1G06850.2	mRNA
1:2105100-2105101	AT1G06850.2	mRNA
1:2105102-2105103	AT1G06850.2	mRNA
1:2105104-2105105	AT1G06850.2	mRNA
1:2105106-2105107	AT1G06850.2	mRNA
1:2105108-2105109	AT1G06850.2	mRNA
1:2105110-2105111	AT1G06850.2	mRNA
1:2105112-2105113	AT1G06850.2	mRNA
1:2105116-2105117	AT1G06850.2	mRNA
1:2105118-2105119	AT1G06850.2	mRNA
1:2108583-2108584	AT1G06870.1	mRNA
1:2108587-2108588	AT1G06870.1	mRNA
1:12987210-12987211	AT1G06877	ncRNA_gene
1:2111625-2111626	AT1G06890.2	mRNA
1:2114413-2114414	AT1G06890.2	mRNA
1:2111447-2111448	AT1G06890.3	mRNA
1:2111448-2111449	AT1G06890.3	mRNA
1:2111449-2111450	AT1G06890.3	mRNA
1:2111450-2111451	AT1G06890.3	mRNA
1:2114494-2114495	AT1G06890.3	mRNA
1:2114519-2114520	AT1G06890.3	mRNA
1:2114538-2114539	AT1G06890.3	mRNA
1:2114540-2114541	AT1G06890.3	mRNA
1:2114550-2114551	AT1G06890.3	mRNA
1:2114553-2114554	AT1G06890.3	mRNA
1:2114555-2114556	AT1G06890.3	mRNA
1:2114556-2114557	AT1G06890.3	mRNA
1:2120401-2120402	AT1G06900.1	mRNA
1:2120744-2120745	AT1G06900.1	mRNA
1:2135664-2135665	AT1G06950.1	mRNA
1:2135847-2135848	AT1G06960.1	mRNA
1:2135848-2135849	AT1G06960.1	mRNA
1:2135850-2135851	AT1G06960.6	mRNA
1:2135860-2135861	AT1G06960.6	mRNA
1:2135888-2135889	AT1G06960.6	mRNA
1:2135889-2135890	AT1G06960.6	mRNA
1:2135892-2135893	AT1G06960.6	mRNA
1:2135899-2135900	AT1G06960.6	mRNA
1:2135902-2135903	AT1G06960.6	mRNA
1:2143820-2143821	AT1G06980.1	mRNA
1:2143823-2143824	AT1G06980.1	mRNA
1:13838646-13838647	AT1G06983	ncRNA_gene
1:13838647-13838648	AT1G06983	ncRNA_gene
1:13838650-13838651	AT1G06983	ncRNA_gene
1:14113538-14113539	AT1G07007	ncRNA_gene
1:2152905-2152906	AT1G07010.3	mRNA
1:2152924-2152925	AT1G07010.3	mRNA
1:2155937-2155938	AT1G07020.1	mRNA
1:2155949-2155950	AT1G07020.1	mRNA
1:2155975-2155976	AT1G07020.1	mRNA
1:2156002-2156003	AT1G07020.1	mRNA
1:2156007-2156008	AT1G07020.1	mRNA
1:2160712-2160713	AT1G07030.1	mRNA
1:2160762-2160763	AT1G07030.1	mRNA
1:2163084-2163085	AT1G07040.1	mRNA
1:2163087-2163088	AT1G07040.1	mRNA
1:2163088-2163089	AT1G07040.1	mRNA
1:2163104-2163105	AT1G07040.1	mRNA
1:2163106-2163107	AT1G07040.1	mRNA
1:2163111-2163112	AT1G07040.1	mRNA
1:2163116-2163117	AT1G07040.1	mRNA
1:2163118-2163119	AT1G07040.1	mRNA
1:2163137-2163138	AT1G07040.1	mRNA
1:2163148-2163149	AT1G07040.1	mRNA
1:2163171-2163172	AT1G07040.1	mRNA
[truncated: 69,358 more rows]

## Sheet: Data Set S3
Supplemental Dataset. Nagarajan, Stuart et al., The Plant Cell (2023)
							RNA degradome Biorep 1					RNA degradome Biorep 2									Seedling RNA-seq analysis										Raxwal et al., 2020				Degtair et al., 2015		Drechsel et al., 2013	Gloggnitzer et al., 2014		TAIR10 uORF
Transcript ID	Biotype	Cleavage Site	Site Type	Primary Site	Sequence	Feature	Col0_cpm1	xrn4_cpm1	dne1xrn4_cpm1	Log2FC_xrn4_v_Col0_Rep1	Log2FC_xrn4_v_dne1xrn4_Rep1	Col0_cpm2	xrn4_cpm2	dne1xrn4_cpm2	Log2FC_xrn4_v_Col0_Rep2	Log2FC_xrn4_v_dne1xrn4_Rep2	mRNA	Locus	Annotation	Name	Col0_rpkm	xrn4_rpkm	dne1xrn4_rpkm	Log2FC_xrn4_v_Col0	q-value	Log2FC_dne1xrn4_v_Col0	q-value	Log2FC_dne1xrn4_v_xrn4	q-value	Gene	upf1pad4_log2FC	upf1pad4_reg	smg7pad4_log2FC	smg7pad4_reg	upf1_FC	upf3_FC	upf1upf3_FC	smg7_vs_ pad4_log2FC	smg7_vs_pad4_qval
AT4G05050.1	mRNA	4:2588716-2588717	Major Internal	Decapped	gugguaugcagauuuucguuAAAACCCUAACGGGAAAGAC	Exon	2.81563	63.0728	4.35947	3.22168	2.6009	3.03783	51.7022	4.1089	2.79894	2.31489	AT4G05050.1	4:2588004-2589437	ID=transcript:AT4G05050.1;Parent=gene:AT4G05050;biotype=protein_coding;transcript_id=AT4G05050.1	UBQ11	115.599	96.0983	133.923	-0.266547	0.99956	0.212268	0.99956	0.478816	0.99956	AT4G05050	0.443934	0.107672	-0.0568688	0.591624			0.929488	-0.236674	0.070553
AT2G18160.1	mRNA	2:7898451-7898452	Major Internal	Decapped	aucuuguucaauccaacgguGCAGGAUUUGGUGUUGACCA	Exon	1.71801	59.5309	2.79453	4.00756	2.71637	1.35014	59.373	3.01666	4.40386	2.48155	AT2G18160.1	2:7898012-7899242	ID=transcript:AT2G18160.1;Parent=gene:AT2G18160;biotype=protein_coding;transcript_id=AT2G18160.1	BZIP2	73.9373	93.2238	111.372	0.334395	0.99956	0.591011	0.100969	0.256616	0.99956	AT2G18160	0.754209	0.0126393	0.628255	0.00331511				0.633185	4.75e-08	AT2G18160.1
AT2G22430.1	mRNA	2:9526591-9526592	Max Seq	Max Seq	gagguaauuucuuccaguuuGUGAAAAUGGAGCAGACGGA	Exon	2.05207	39.4602	1.26685	3.80155	3.64943	2.02522	50.7358	1.04023	3.89507	3.31425	AT2G22430.1	2:9525988-9527845	ID=transcript:AT2G22430.1;Parent=gene:AT2G22430;biotype=protein_coding;transcript_id=AT2G22430.1	ATHB-6	172.929	185.319	189.943	0.0998283	0.99956	0.135386	0.99956	0.0355575	0.99956	AT2G22430	-0.159616	0.655248	0.0712068	0.468395			1.1512	0.141797	0.34414
AT1G78080.1	mRNA	1:29365212-29365213	Major Internal	Decapped	gaucuuguuucgcuuacgguUCAGGUGUUCCUUCGAAGCC	Exon	0.633687	32.4276	0.630646	5.05452	4.71336	0.369284	22.7546	0.0664345	5.42607	5.94207	AT1G78080.1	1:29364072-29366207	ID=transcript:AT1G78080.1;Parent=gene:AT1G78080;biotype=protein_coding;transcript_id=AT1G78080.1	RAP2-4	42.5414	61.1057	61.0105	0.522441	0.153994	0.520191	0.160267	-0.00224982	0.99956	AT1G78080	0.959687	0.0502205	0.190619	0.0777625			1.19645	0.205559	0.165166
AT5G25280.2	mRNA	5:8774706-8774707	Major Internal	Decapped	ggugacuaagacgacaccguUUUUGUUUUGUUGGGUGGGA	3'UTR	0.246434	28.9169	0.548388	4.75483	3.76798	0.246189	19.2305	0.531476	4.95017	3.46793	AT5G25280.2	5:8773792-8776008	ID=transcript:AT5G25280.2;Parent=gene:AT5G25280;biotype=protein_coding;transcript_id=AT5G25280.2	-	79.3949	79.4273	87.9688	0.000588032	0.99956	0.147946	0.99956	0.147357	0.99956	AT5G25280	0.436024	0.0923012	0.636595	0.00366599			-0.0259305	0.699415	1.42e-09
AT4G16380.2	mRNA	4:9255352-9255353	Major Internal	Decapped	uuguuaucaucaaggugguuUGCUGUAGUCCUGAGAGGAU	Exon	0.422458	27.1924	1.78226	5.00559	3.2636	0.451347	24.6989	2.35842	4.41974	2.75437	AT4G16380.2	4:9254555-9256217	ID=transcript:AT4G16380.2;Parent=gene:AT4G16380;biotype=protein_coding;transcript_id=AT4G16380.2	-	10.8501	16.6735	22.0047	0.619852	0.99956	1.02011	0.171389	0.400259	0.99956	AT4G16380	1.44664	0.00177819	0.288336	0.0312253			1.32581	0.271136	0.0739662
AT5G10930.1	mRNA	5:3445910-3445911	Major Internal	Decapped	gacuuaucgagcuuguucgaGAGCAAGAGGAAAGUGCAAU	Exon	0.715838	25.4743	0.521646	4.43294	4.33823	0.405043	19.6903	0.156034	4.40937	3.97081	AT5G10930.1	5:3445029-3447278	ID=transcript:AT5G10930.1;Parent=gene:AT5G10930;biotype=protein_coding;transcript_id=AT5G10930.1	CIPK5	9.84179	14.7197	12.9749	0.580751	0.142404	0.398727	0.99956	-0.182024	0.99956	AT5G10930	1.26422	0.0993534	0.379807	0.0359281			-0.287983	0.31964	0.246569
AT3G22380.1	mRNA	3:7918983-7918984	Max Seq	Max Seq	augacuuuaaaagagucugaUGAAGAAAGAAGCAGACGGA	3'UTR	0.316843	22.0496	0.658066	4.91046	4.2112	0.287221	12.4254	0.431824	4.72024	3.50621	AT3G22380.1	3:7912905-7919707	ID=transcript:AT3G22380.1;Parent=gene:AT3G22380;biotype=protein_coding;transcript_id=AT3G22380.1	TIC	11.6437	14.9566	14.9803	0.361227	0.99956	0.363512	0.99956	0.00228482	0.99956	AT3G22380	0.371877	0.137394	0.308109	0.0119478			0.0587308	0.298275	0.046276
AT3G16250.1	mRNA	3:5507624-5507625	Max Seq	Max Seq	agccuuugucaaacugcgcaGGAGUAGGAACUUGCGCUAC	Exon	0.524948	21.7962	0.335344	4.38829	5.27516	0.675072	27.1799	0.156034	4.1281	6.16866	AT3G16250.1	3:5506931-5508414	ID=transcript:AT3G16250.1;Parent=gene:AT3G16250;biotype=protein_coding;transcript_id=AT3G16250.1	PNSB3	125.193	130.392	119.931	0.0587074	0.99956	-0.0619505	0.99956	-0.120658	0.99956	AT3G16250	-1.2615	0.00537697	0.218981	0.0464461			-6.01388	0.210139	0.127098
AT2G47450.1	mRNA	2:19473313-19473314	Major Internal	Decapped	ucggacaagugcguaaggcuUCUGGCGGAGGCUGGAGCCG	Exon	0.844916	20.6022	1.42581	3.3239	2.31975	0.820631	21.1748	1.02973	3.86792	2.79232	AT2G47450.1	2:19472573-19474387	ID=transcript:AT2G47450.1;Parent=gene:AT2G47450;biotype=protein_coding;transcript_id=AT2G47450.1	CAO	205.573	180.49	179.289	-0.18773	0.99956	-0.19736	0.99956	-0.00962984	0.99956	AT2G47450	-0.552559	0.118266	0.0593773	0.743135			-2.36258	0.229331	0.156908
AT3G63110.1	mRNA	3:23318172-23318173	Max Seq	Max Seq	uaucaucuacuuuuuuggauGUAAGUGAGACUGUGAGUGG	3'UTR	0.572671	17.2553	0.0745208	4.27729	6.05788	0	15.2207	0.416092	6.02171	3.81303	AT3G63110.1	3:23317971-23319636	ID=transcript:AT3G63110.1;Parent=gene:AT3G63110;biotype=protein_coding;transcript_id=AT3G63110.1	IPT3	4.33282	4.57876	3.99677	0.0796507	0.99956	-0.116473	0.99956	-0.196124	0.99956	AT3G63110	-1.30805	0.00512585	0.392268	0.0637839			-0.0191603	0.393148	0.132676
AT4G15550.1	mRNA	4:8878195-8878196	Max Seq	Max Seq	uuguuucgugacgcauugcgGGUGGAACUCUACGCUGGAG	Exon	0.668116	16.3926	0.93151	3.25883	2.33199	0.405043	21.1399	1.09224	4.70401	2.31497	AT4G15550.1	4:8877590-8879327	ID=transcript:AT4G15550.1;Parent=gene:AT4G15550;biotype=protein_coding;transcript_id=AT4G15550.1	UGT75D1	41.3137	34.1131	33.3272	-0.276294	0.99956	-0.30992	0.99956	-0.0336257	0.99956	AT4G15550	1.01712	0.132177	-0.499045	0.0134901			-1.84651	-0.456287	0.0149717
AT1G22190.1	mRNA	1:7836985-7836986	Major Internal	Decapped	agaaguauccgucguacgagAUCGAUUGGGAUUCGAUUCU	Exon	0.598482	15.6133	1.06936	4.21001	3.43566	0.574442	11.8482	0.9633	4.30428	3.05292	AT1G22190.1	1:7835781-7837411	ID=transcript:AT1G22190.1;Parent=gene:AT1G22190;biotype=protein_coding;transcript_id=AT1G22190.1	RAP2-13	14.8224	29.7843	37.7713	1.00677	0.0163845	1.34951	0.0163845	0.342739	0.99956	AT1G22190	1.8035	0.000933154	0.274969	0.176169			1.66866	0.25624	0.625166
AT3G02470.1	mRNA	3:510539-510540	Major Internal	Decapped	ggugagcucucucugaguguCAAGUCUGUGAAGUACACUC	Exon	0.352048	14.9974	0.438711	3.8377	3.75528	0.164126	14.2482	0.431824	5.00193	3.7172	AT3G02470.1	3:509117-511561	ID=transcript:AT3G02470.1;Parent=gene:AT3G02470;biotype=protein_coding;transcript_id=AT3G02470.1	SAMDC1	8.46784	13.7905	10.6695	0.703615	0.99956	0.333434	0.99956	-0.370181	0.99956	AT3G02470	2.91392	0.232038	0.0144845	0.956803			0.714884	0.256425	0.0397151	AT3G02470.1
AT3G25717.1	mRNA	3:9375439-9375440	Major Internal	Decapped	ucaaguguugauacuuugauGCUUAACCGGAUCAAAGCGA	3'UTR	0.334058	13.9859	0.447125	4.16233	3.90639	0.540058	16.6099	0.36408	3.98924	3.56117	AT3G25717.1	3:9375102-9375671	ID=transcript:AT3G25717.1;Parent=gene:AT3G25717;biotype=protein_coding;transcript_id=AT3G25717.1	RTFL16	76.3017	98.8428	101.094	0.373421	0.99956	0.405904	0.896236	0.032483	0.99956	AT3G25717	0.723267	0.0438939	0.328517	0.0268647			-1.37499	0.29569	0.200728
AT2G44670.1	mRNA	2:18425867-18425868	Major Internal	Decapped	cgguugucggaaucugagaaAUUGUAGAUCUGGUUUAUGU	3'UTR	0.915326	13.2728	0.850002	3.35186	3.04038	0.492378	7.38232	0.564693	3.2787	2.46683	AT2G44670.1	2:18425111-18426121	ID=transcript:AT2G44670.1;Parent=gene:AT2G44670;biotype=protein_coding;transcript_id=AT2G44670.1	FLZ3	33.896	49.5808	52.9607	0.548667	0.188339	0.643807	0.0690243	0.0951406	0.99956	AT2G44670	-0.291461	0.33665	-0.214593	0.104453			-0.746224	-0.20555	0.273896
AT1G56230.2	mRNA	1:21046240-21046241	Max Seq	Max Seq	caguccauacguagaaccguGGUAUCGAAACUCCGGUAAG	Exon	0	11.5792	0.0745208	7.31119	5.94407	0	16.6099	0.0520114	7.54138	5.65276	AT1G56230.2	1:21046010-21049194	ID=transcript:AT1G56230.2;Parent=gene:AT1G56230;biotype=protein_coding;transcript_id=AT1G56230.2	-	5.86363	6.26779	8.08219	0.0961622	0.99956	0.462951	0.99956	0.366789	0.99956	AT1G56230	0.716104	0.0277131	0.786535	0.00251457			0.0783298	0.722363	4.08e-07
AT1G14200.1	mRNA	1:4854884-4854885	Major Internal	Decapped	cguugaguccaagguucgugAUGAUCGGAUCGCGAUCGGG	Exon	0.19089	11.0343	0.484385	4.77024	3.37887	0.202522	6.28158	0.156034	3.51554	3.5245	AT1G14200.1	1:4854224-4855287	ID=transcript:AT1G14200.1;Parent=gene:AT1G14200;biotype=protein_coding;transcript_id=AT1G14200.1	-	15.2198	16.2396	18.2553	0.0935674	0.99956	0.262363	0.99956	0.168796	0.99956	AT1G14200	-0.059052	0.89169	0.217879	0.203406			1.34636	0.260874	0.265623
AT5G54130.3	mRNA	5:21964623-21964624	Max Seq	Max Seq	ccacauuacauucaugggcuUCUGUGAGACUCUUCGGCAG	Exon	0.105614	10.0701	0.520969	5.81344	4.02867	0.0410315	7.59498	0.398607	6.1232	3.94546	AT5G54130.3	5:21962600-21965519	ID=transcript:AT5G54130.3;Parent=gene:AT5G54130;biotype=protein_coding;transcript_id=AT5G54130.3											AT5G54130	0.759258	0.426059	1.144	0.00123586			-0.774179	1.00251	3.29e-06
AT2G32480.2	mRNA	2:13789182-13789183	Major Internal	Decapped	ggugaagauuucgauauucgGGUUACACCGGAUAAGAACU	Exon	0.477225	9.71748	0.335344	3.74171	3.9743	0.74258	12.382	0.416092	3.58976	3.99456	AT2G32480.2	2:13788517-13790077	ID=transcript:AT2G32480.2;Parent=gene:AT2G32480;biotype=protein_coding;transcript_id=AT2G32480.2	ARASP	2.86183	2.3659	2.55346	-0.274546	0.99956	-0.164483	0.99956	0.110064	0.99956	AT2G32480	-0.772436	0.0429408	0.239385	0.0328761			-2.03171	0.257782	0.0477057
AT5G20170.1	mRNA	5:6807863-6807864	Major Internal	Decapped	uuuauuugagaagguggcgaGCCAGAUAGUGUGUUGGCUA	Exon	0.143168	9.3088	0.0745208	5.39137	5.951	0.0675072	13.1672	0	6.34631	7.23436	AT5G20170.1	5:6807375-6810919	ID=transcript:AT5G20170.1;Parent=gene:AT5G20170;biotype=protein_coding;transcript_id=AT5G20170.1	MED17	7.3685	8.6469	8.91217	0.230812	0.99956	0.274407	0.99956	0.0435944	0.99956	AT5G20170	0.151746	0.637382	0.132395	0.416974			0.635272	0.331546	0.038499
AT1G78100.1	mRNA	1:29388979-29388980	Major Internal	Decapped	guauauacauacgcaucguaCAAAGCCAACUGUACUAUUG	3'UTR	0.0704097	8.53034	0.0822582	6.25569	5.43245	0.0820631	5.25573	0.0996518	5.06509	4.55624	AT1G78100.1	1:29387672-29389222	ID=transcript:AT1G78100.1;Parent=gene:AT1G78100;biotype=protein_coding;transcript_id=AT1G78100.1	-	32.8562	32.2648	29.2178	-0.0262045	0.99956	-0.169321	0.99956	-0.143116	0.99956	AT1G78100	-0.656091	0.0357788	0.0748549	0.540217			-0.620932	0.0877612	0.681657
AT2G43020.1	mRNA	2:17893588-17893589	Max Seq	Max Seq	cguccugucaucaauacucuGGCGAAAGGUCUUGAUAUCC	Exon	0.422458	8.40716	0.0274194	3.75064	5.75713	0.287221	9.26588	0.0664345	4.90606	5.81543	AT2G43020.1	2:17891503-17894635	ID=transcript:AT2G43020.1;Parent=gene:AT2G43020;biotype=protein_coding;transcript_id=AT2G43020.1	PAO2	35.2004	35.8748	34.6992	0.0273804	0.99956	-0.0206901	0.99956	-0.0480705	0.99956	AT2G43020	0.503663	0.0596839	0.765954	0.0371073	0.692097			0.668714	1.24e-05	AT2G43020.1
AT5G16030.5	mRNA	5:5238963-5238964	Major Internal	Decapped	uuagagucauucacgaggauCUUUAUGCUCCUGAUCCUGA	Exon	0.563277	8.37637	0.246775	2.0757	3.01262	0.328252	9.2355	0.265738	2.54411	3.54888	AT5G16030.5	5:5238502-5240578	ID=transcript:AT5G16030.5;Parent=gene:AT5G16030;biotype=protein_coding;transcript_id=AT5G16030.5	-	79.2641	73.5515	81.1743	-0.107914	0.99956	0.0343553	0.99956	0.142269	0.99956	AT5G16030							-4.48475	-0.000434153	1
AT5G11580.2	mRNA	5:3720473-3720474	Max Seq	Max Seq	ggauuauuccacacaagcguGGUGUCCUCUGAGGGAUACG	Exon	0.140819	7.82205	0.0274194	4.99643	6.72301	0.0820631	9.32664	0.0332173	4.93377	5.05242	AT5G11580.2	5:3718804-3721425	ID=transcript:AT5G11580.2;Parent=gene:AT5G11580;biotype=protein_coding;transcript_id=AT5G11580.2	-	3.48954	3.68115	2.68649	0.0771196	0.99956	-0.377314	0.99956	-0.454433	0.99956	AT5G11580	1.20777	0.00412515	0.370289	0.0908816			-0.0393142	0.392101	0.00134651
AT4G28030.2	mRNA	4:13938486-13938487	Major Internal	Decapped	uaucaagcucuuuugaggauUUAUGCUCUGCAUGUAAGGU	Exon	0.143168	7.2654	0.0745208	5.222	4.29867	0.0675072	8.75797	0.156034	5.40166	3.44855	AT4G28030.2	4:13937676-13939144	ID=transcript:AT4G28030.2;Parent=gene:AT4G28030;biotype=protein_coding;transcript_id=AT4G28030.2	-	22.4327	23.0437	17.4022	0.0387682	0.99956	-0.366335	0.99956	-0.405103	0.99956	AT4G28030	0.814678	0.0250096	0.353533	0.0190609			-0.0343846	0.361466	0.00694822
AT2G15580.2	mRNA	2:6797833-6797834	Major Internal	Decapped	caucguucucucuuuacacuACCAAUCAUGAGAGCCACCA	Exon	0.143168	7.14455	0.191936	3.92379	3.56004	0.328252	5.52915	0.232521	3.52821	3.47787	AT2G15580.2	2:6797335-6798933	ID=transcript:AT2G15580.2;Parent=gene:AT2G15580;biotype=protein_coding;transcript_id=AT2G15580.2	-	22.3616	17.4015	19.1632	-0.361813	0.99956	-0.222686	0.99956	0.139126	0.99956	AT2G15580	-0.163096	0.610008	-0.134241	0.2305			-0.885877	-0.140326	0.548282
AT1G60000.2	mRNA	1:22093909-22093910	Max Seq	Max Seq	agagcacaagcucuuuguugGUAACUUAUCAUGGACUGUU	Exon	0.286335	6.85672	0.0745208	2.62419	4.02404	0.270029	6.46278	0.156034	2.11738	2.79286	AT1G60000.2	1:22093573-22094562	ID=transcript:AT1G60000.2;Parent=gene:AT1G60000;biotype=protein_coding;transcript_id=AT1G60000.2	-	15.7198	16.1641	15.44	0.0402069	0.99956	-0.0259099	0.99956	-0.0661168	0.99956	AT1G60000	-0.478831	0.159237	-0.329351	0.0610787			-1.72737	-0.326025	0.0699455
AT3G15530.2	mRNA	3:5253304-5253305	Max Seq	Max Seq	ucacaucguuucguuccggaAACCCAGUGAACUCGUCGCC	Exon	0.143168	6.62968	0.149042	3.83941	3.69099	0.337536	5.67758	0.416092	3.24044	2.72781	AT3G15530.2	3:5252875-5254458	ID=transcript:AT3G15530.2;Parent=gene:AT3G15530;biotype=protein_coding;transcript_id=AT3G15530.2	-	10.8057	8.27596	10.7511	-0.384793	0.99956	-0.00731282	0.99956	0.37748	0.99956	AT3G15530	0.172383	0.705589	0.00777374	0.965856			0.00585118	0.0186046	0.939382
AT1G24625.1	mRNA	1:8726123-8726124	Max Seq	Max Seq	ucaggugguugaggaagcugAGGCUCCGGUGGUUGUGGUG	Exon	0.0477225	6.26641	0.111781	4.84965	3.29359	0	6.76478	0	4.86064	4.4057	AT1G24625.1	1:8725789-8727212	ID=transcript:AT1G24625.1;Parent=gene:AT1G24625;biotype=protein_coding;transcript_id=AT1G24625.1	ZFP7	32.7664	33.0503	34.3225	0.0124478	0.99956	0.0669386	0.99956	0.0544908	0.99956	AT1G24625	0.183746	0.633599	0.112265	0.425862			-1.00925	0.290848	0.126454
AT2G31751	ncRNA_gene	2:13499378-13499379	Max Seq	Max Seq	auggccaguuuguuuuagacCAGCCGCGACUUCUAUCAUU	Exon	0.211229	5.94352	0.329033	3.2592	3.06891	0.0820631	6.47092	0.232521	4.41705	3.27577	AT2G31751	2:13497140-13502275	ID=gene:AT2G31751;biotype=lncRNA;description=unknown gene [Source:TAIR%3BAcc:AT2G31751];gene_id=AT2G31751;logic_name=araport11											AT2G31751	-0.280983	0.505191	-0.070359	0.678876				0.150952	0.79836
AT2G40020.4	mRNA	2:16712804-16712805	Major Internal	Decapped	cuucaagagcuucucagggaAGUACGUGGACAGAAGAGGA	Exon	0.246434	5.4508	0.191936	3.57363	3.89653	0.123095	5.19497	0.199304	3.9995	3.72643	AT2G40020.4	2:16711478-16713250	ID=transcript:AT2G40020.4;Parent=gene:AT2G40020;biotype=protein_coding;transcript_id=AT2G40020.4	-	0.367572	0.32407	0.339481	-0.181722	0.99956	-0.114698	0.99956	0.0670246	0.99956	AT2G40020	-0.0916066	0.790515	0.441541	0.0142114			-0.777541	0.418397	0.00715371
AT2G43760.3	mRNA	2:18133512-18133513	Max Seq	Max Seq	cugcuagaucaacuugggauAUCCACAAGAUUGCUGUUGC	Exon	0.140819	5.35841	0.0274194	4.24579	4.53538	0.0410315	5.31649	0.0664345	4.8193	4.82724	AT2G43760.3	2:18132484-18134068	ID=transcript:AT2G43760.3;Parent=gene:AT2G43760;biotype=protein_coding;transcript_id=AT2G43760.3	MOCS2	32.6134	32.4063	30.2554	-0.00919131	0.99956	-0.108272	0.99956	-0.0990808	0.99956	AT2G43760	-0.686919	0.055868	0.14042	0.189706			0.644639	0.159203	0.338965
AT3G45800.1	mRNA	3:16829538-16829539	Max Seq	Max Seq	cuaggaguaauaccgcagcaACAUCGUUAUCAUCAGGAAA	Exon	0.0954451	5.31283	0.111781	3.97234	4.67407	0.202522	7.12717	0.104023	4.60714	3.91726	AT3G45800.1	3:16829482-16831134	ID=transcript:AT3G45800.1;Parent=gene:AT3G45800;biotype=protein_coding;transcript_id=AT3G45800.1											AT3G45800
AT4G00780.1	mRNA	4:336130-336131	Max Seq	Max Seq	uuacuguuagcuucuaggcuGUAAUAAGUCUUAUUGUGAG	3'UTR	0.668892	36.5234	0.630646	4.77147	4.74453	0.328252	35.5141	0.36539	5.88211	5.12238	AT4G00780.1	4:334573-336478	ID=transcript:AT4G00780.1;Parent=gene:AT4G00780;biotype=protein_coding;transcript_id=AT4G00780.1	-	88.9739	104.752	107.3	0.23553	0.99956	0.270194	0.99956	0.0346633	0.99956	AT4G00780	-0.465473	0.133581	0.0240306	0.847433			-4.03576	0.0228903	0.952208
AT5G15950.2	mRNA	5:5207436-5207437	Major Internal	Decapped	ggcgacgcaaucucuaccauCCAUGUAACUCCAGAGGAUG	Exon	0.176024	25.591	0.329033	6.09701	4.89405	0.123095	13.9444	0.431824	5.71685	3.87068	AT5G15950.2	5:5206156-5208036	ID=transcript:AT5G15950.2;Parent=gene:AT5G15950;biotype=protein_coding;transcript_id=AT5G15950.2											AT5G15950	2.72644	0.131373				0.824914		1.55355	7.37e-08	AT5G15950.2
AT2G41870.1	mRNA	2:17471160-17471161	Major Internal	Decapped	gcuaaucucaugagagcccuUGGACGUCCUCCUGCCAAAC	Exon	0.286335	20.2977	0.372604	4.65387	4.52605	0.0675072	13.7108	0.156034	4.4742	4.48317	AT2G41870.1	2:17470865-17472984	ID=transcript:AT2G41870.1;Parent=gene:AT2G41870;biotype=protein_coding;transcript_id=AT2G41870.1	REM4.2	22.1145	29.2902	30.9365	0.405423	0.85421	0.484314	0.375479	0.078891	0.99956	AT2G41870	2.31175	0.00313103	0.938913	0.000916672			0.313517	0.891183	3.56e-09
AT5G48930.1	mRNA	5:19836651-19836652	Max Seq	Max Seq	guuuuuguuugagauaugagAGCGUUAAGCCCUCGUUUUU	3'UTR	1.19306	18.5722	0.782469	2.92038	3.47277	1.08012	17.8179	0.520114	2.78938	3.98173	AT5G48930.1	5:19836299-19838235	ID=transcript:AT5G48930.1;Parent=gene:AT5G48930;biotype=protein_coding;transcript_id=AT5G48930.1	HST	73.8564	77.0053	79.4785	0.0602337	0.99956	0.105841	0.99956	0.045607	0.99956	AT5G48930	0.210659	0.528607	-0.178733	0.0609263			1.08127	-0.0632343	0.693321
AT3G12920.1	mRNA	3:4122026-4122027	Max Seq	Max Seq	cauucuuuuuuuguuuggauGGUGAUGAUGAUGAUGGAAC	3'UTR	0.19089	16.3472	0	4.53111	5.05703	0.202522	10.0868	0	4.25089	5.62713	AT3G12920.1	3:4121789-4123582	ID=transcript:AT3G12920.1;Parent=gene:AT3G12920;biotype=protein_coding;transcript_id=AT3G12920.1	BRG3	9.24886	8.76357	8.23087	-0.0777565	0.99956	-0.168231	0.99956	-0.0904741	0.99956	AT3G12920	-1.23828	0.0222343	-0.288601	0.04841			-3.17191	-0.212961	0.188912
AT1G17990.2	mRNA	1:6192097-6192098	Major Internal	Decapped	uuuuucaaucacauaaggcaAAAAGCUUGCCUCAAACAAG	3'UTR	0.429503	15.9839	0.223562	3.72661	2.73883	0.540058	31.1059	0.260057	4.3412	3.80518	AT1G17990.2	1:6192072-6193992	ID=transcript:AT1G17990.2;Parent=gene:AT1G17990;biotype=protein_coding;transcript_id=AT1G17990.2											AT1G17990	3.62794	0.00266728	1.30056	0.00911401			1.80319	1.26088	2.59e-19
AT5G08760.1	mRNA	5:2855412-2855413	Max Seq	Max Seq	acaggacacuguccaaggggGCGUCCCCGUCCUCCUACAC	Exon	0.246434	15.1514	0.822582	5.2535	2.88092	0.246189	6.53168	0.0332173	3.64235	3.75726	AT5G08760.1	5:2854857-2855617	ID=transcript:AT5G08760.1;Parent=gene:AT5G08760;biotype=protein_coding;transcript_id=AT5G08760.1	-	7.68953	9.42933	12.0034	0.294261	0.99956	0.642482	0.99956	0.34822	0.99956	AT5G08760	1.55402	0.00246878	0.218903	0.372865			0.447347	0.118724	0.765477
AT2G05920.1	mRNA	2:2269772-2269773	Max Seq	Max Seq	uuaaguuaucuugauuggguUUAGGCUAAACCAAAGCCCA	3'UTR	0.0477225	14.8487	0.409865	5.94121	3.87133	0.0675072	9.66397	0.468103	4.81199	3.49673	AT2G05920.1	2:2269315-2272452	ID=transcript:AT2G05920.1;Parent=gene:AT2G05920;biotype=protein_coding;transcript_id=AT2G05920.1	SBT1.8	54.7929	55.5867	56.5203	0.0207511	0.99956	0.0447802	0.99956	0.0240291	0.99956	AT2G05920	-0.538781	0.15758	-0.430368	0.00625689			-1.57928	-0.666594	9.3e-09
AT5G60400.2	mRNA	5:24291350-24291351	Max Seq	Max Seq	auuacaagauguuguagguuUGUGGAGCUUUUCUUCCCCA	3'UTR	0.0954451	14.5762	0.0372604	6.03169	6.59132	0.0675072	11.6572	0.0520114	6.17516	4.54469	AT5G60400.2	5:24291140-24292162	ID=transcript:AT5G60400.2;Parent=gene:AT5G60400;biotype=protein_coding;transcript_id=AT5G60400.2	-	30.168	32.5796	32.2835	0.11095	0.99956	0.0977781	0.99956	-0.0131715	0.99956	AT5G60400	-0.545321	0.165266	-0.124409	0.499594			-1.07244	-0.144802	0.643084
AT4G16490.1	mRNA	4:9293670-9293671	Max Seq	Max Seq	uugguuuacaagucuagcauUCAGGUUUUGGCUUCUGGUU	3'UTR	0.429503	13.7589	0.596167	3.35907	2.74529	0.675072	10.57	0.36408	3.34995	3.29961	AT4G16490.1	4:9293543-9296089	ID=transcript:AT4G16490.1;Parent=gene:AT4G16490;biotype=protein_coding;transcript_id=AT4G16490.1	-	50.8271	50.11	48.1769	-0.0205021	0.99956	-0.0772567	0.99956	-0.0567546	0.99956	AT4G16490	0.113466	0.726469	0.0931601	0.452812			-0.858336	0.0905853	0.757236
AT5G22390.1	mRNA	5:7418460-7418461	Major Internal	Decapped	gaagauggucgacucagguuGAAGUUGGUUCAACCUGAGG	Exon	0.334058	13.7589	0.260823	3.77698	3.68226	0.270029	11.2344	0.572126	4.17761	3.07655	AT5G22390.1	5:7418095-7419335	ID=transcript:AT5G22390.1;Parent=gene:AT5G22390;biotype=protein_coding;transcript_id=AT5G22390.1	-	2.93999	4.6461	4.99177	0.660207	0.660698	0.763738	0.302399	0.103531	0.99956	AT5G22390	-1.4542	0.0237822	0.0732502	0.632226			-5.2871	0.0407333	0.869107
AT4G38860.1	mRNA	4:18130936-18130937	Max Seq	Max Seq	gauaagugguggcuugcacuAUAGUAGAUGAUUAGUGCAA	3'UTR	0.563277	13.5192	0.383872	4.17305	4.63272	0.820631	10.1165	0.398607	3.34437	3.88746	AT4G38860.1	4:18130237-18131284	ID=transcript:AT4G38860.1;Parent=gene:AT4G38860;biotype=protein_coding;transcript_id=AT4G38860.1	-	30.8384	18.9569	17.0745	-0.702006	0.0293455	-0.852889	0.0163845	-0.150883	0.99956	AT4G38860	-0.910784	0.0130524	-0.209802	0.0569576			-5.70256	-0.171582	0.320041
AT3G01120.1	mRNA	3:39288-39289	Major Internal	Decapped	gguucguuucagcuuuggagUUGAAGACUUUGAAGAUGUC	Exon	1.00217	13.1685	0.89425	2.32344	3.28342	0.945101	14.8583	0.572126	2.52534	3.09066	AT3G01120.1	3:38759-42159	ID=transcript:AT3G01120.1;Parent=gene:AT3G01120;biotype=protein_coding;transcript_id=AT3G01120.1	CGS1	126.073	123.469	113.911	-0.0301097	0.99956	-0.146344	0.99956	-0.116235	0.99956	AT3G01120	0.128828	0.790933	-0.46846	0.0160639			-0.786502	-0.381358	0.0267304
AT4G13830.1	mRNA	4:8012705-8012706	Major Internal	Decapped	auauacucuucuaugugcuuAUGCCAAUCGGCGGAAGCAC	3'UTR	0.774506	12.1026	0.767743	3.45905	3.02137	0.369284	9.02284	0.465042	3.96299	3.16202	AT4G13830.1	4:8011183-8012878	ID=transcript:AT4G13830.1;Parent=gene:AT4G13830;biotype=protein_coding;transcript_id=AT4G13830.1	ATJ20	1.6891	1.5499	2.3105	-0.124073	0.99956	0.451955	0.99956	0.576028	0.99956	AT4G13830	-0.106757	0.767691	0.502986	0.0246346			-2.39133	0.665826	7.37e-08
AT2G07495	ncRNA_gene	2:9364056-9364057	Max Seq	Max Seq	caucucugacaguugagaagAUGUCUAGUUAUGCAGCCAU	Exon	0.0954451	11.7609	0.0372604	4.82088	6.30095	0.135014	7.73117	0.0520114	3.89186	4.90368	AT2G07495	2:9363817-9364086	ID=gene:AT2G07495;biotype=lncRNA;gene_id=AT2G07495;logic_name=araport11											AT2G07495
AT5G04830.1	mRNA	5:1402318-1402319	Max Seq	Max Seq	gacucaugccaugauggguuUUGGUAAAGAUCCUGACUCC	Exon	0.906728	11.3068	1.08055	2.50434	2.09251	1.08012	8.27477	0.624137	2.05892	2.15013	AT5G04830.1	5:1402045-1403845	ID=transcript:AT5G04830.1;Parent=gene:AT5G04830;biotype=protein_coding;transcript_id=AT5G04830.1	-	49.6988	55.9794	51.7075	0.171685	0.99956	0.0571622	0.99956	-0.114523	0.99956	AT5G04830	0.0869558	0.807083	0.253228	0.0571313			1.40469	0.258712	0.11545
AT2G02130.1	mRNA	2:540485-540486	Max Seq	Max Seq	aucuaaaucuuccguacgguACCAUGUCGUACCGUACAUG	3'UTR	0.176024	11.0864	0.164516	4.20127	2.75899	0.369284	11.3317	0.166086	4.19975	3.36821	AT2G02130.1	2:539898-540707	ID=transcript:AT2G02130.1;Parent=gene:AT2G02130;biotype=protein_coding;transcript_id=AT2G02130.1	PDF2.3	200.822	247.855	221.549	0.303581	0.99956	0.141706	0.99956	-0.161875	0.99956	AT2G02130	-0.736744	0.0118291	-0.626675	0.00387502			-2.42581	-0.666296	0.00131972
AT1G74880.1	mRNA	1:28130258-28130259	Major Internal	Decapped	cccaccgcaccagcuuggcuCCCAACAGAUAUGCUCAUCA	Exon	0.954451	10.3532	0.93151	2.51799	2.35744	0.810087	9.84517	1.04023	2.28239	2.00771	AT1G74880.1	1:28129828-28131077	ID=transcript:AT1G74880.1;Parent=gene:AT1G74880;biotype=protein_coding;transcript_id=AT1G74880.1	ndhO	139.488	135.085	139.445	-0.0462691	0.99956	-0.000435847	0.99956	0.0458333	0.99956	AT1G74880	0.561792	0.0461527	0.548309	0.00211591			-4.25544	0.621026	1.13e-07
AT3G45980.1	mRNA	3:16897474-16897475	Major Internal	Decapped	uugaauuaguaaauuaggguUUGUAUACUCUGAAUUUGAU	3'UTR	1.09762	10.217	0.372604	2.92396	3.66214	0.337536	11.778	0.468103	3.53518	3.65009	AT3G45980.1	3:16897287-16898013	ID=transcript:AT3G45980.1;Parent=gene:AT3G45980;biotype=protein_coding;transcript_id=AT3G45980.1	H2B	180.271	178.364	165.307	-0.0153443	0.99956	-0.125018	0.99956	-0.109674	0.99956	AT3G45980	-1.98748	0.00367499	-0.185476	0.13264			-1.15751	-0.0881786	0.835014
AT3G15520.3	mRNA	3:5249841-5249842	Max Seq	Max Seq	agcaggaaaagauauucucgGGCAGAUCAAGACUGGAGAU	Exon	0.715838	10.0353	0.223562	3.35673	4.91832	0.405043	13.1672	0.156034	4.46196	5.12951	AT3G15520.3	3:5249739-5252792	ID=transcript:AT3G15520.3;Parent=gene:AT3G15520;biotype=protein_coding;transcript_id=AT3G15520.3	CYP37	20.5832	20.5489	18.5407	-0.00240796	0.99956	-0.150774	0.99956	-0.148366	0.99956	AT3G15520	-0.133371	0.554984	-0.0492117	0.563132			-2.37272	-0.0635351	0.70078
AT1G07200.2	mRNA	1:2209072-2209073	Max Seq	Max Seq	uucuucuagcggcuuagcuuCCGGAGUAGAAUUGCCGGCG	Exon	0.238613	9.58125	0.223562	3.90939	3.85947	0.135014	9.78477	0.260057	5.41014	3.76782	AT1G07200.2	1:2208477-2212718	ID=transcript:AT1G07200.2;Parent=gene:AT1G07200;biotype=protein_coding;transcript_id=AT1G07200.2	SMXL6	4.0713	4.00535	4.12279	-0.0235646	0.99956	0.0181305	0.99956	0.041695	0.99956	AT1G07200	0.321891	0.37202	0.209921	0.122822			-0.513014	0.224262	0.215252
AT3G48060.1	mRNA	3:17743186-17743187	Max Seq	Max Seq	uuuuucaugcauguguaucuAUCUCUAUACACCGGCUCAA	3'UTR	0.143168	9.39962	0.0745208	5.17522	6.02547	0	6.28158	0.104023	4.89732	4.44238	AT3G48060.1	3:17743114-17748736	ID=transcript:AT3G48060.1;Parent=gene:AT3G48060;biotype=protein_coding;transcript_id=AT3G48060.1											AT3G48060	-0.375696	0.171011	0.0521391	0.592638			0.19854	0.0911734	0.625166
AT5G59080.2	mRNA	5:23847523-23847524	Major Internal	Decapped	aauaucgaagaauucuccuaGUAGUAGUGUCUUAAAUAGA	3'UTR	0.429503	9.39962	0.260823	3.27544	3.81923	0.202522	9.12037	0.416092	3.57785	2.90177	AT5G59080.2	5:23846118-23849151	ID=transcript:AT5G59080.2;Parent=gene:AT5G59080;biotype=protein_coding;transcript_id=AT5G59080.2	-	3.87243	4.64744	5.9119	0.263197	0.99956	0.610382	0.618155	0.347185	0.99956	AT5G59080	0.127182	0.769026	0.0855768	0.509804			-3.10136	0.0716571	0.757236
AT3G06760.1	mRNA	3:2133157-2133158	Major Internal	Decapped	ggcagacuuguauuuaggagGAGGGUACGAGGAUCUUGAA	Exon	0.0704097	9.36182	0.137097	5.96789	5.509	0.123095	7.20004	0.0996518	5.51149	5.00264	AT3G06760.1	3:2132837-2134665	ID=transcript:AT3G06760.1;Parent=gene:AT3G06760;biotype=protein_coding;transcript_id=AT3G06760.1	-	15.8106	19.3642	19.3027	0.292496	0.99956	0.287913	0.99956	-0.00458227	0.99956	AT3G06760	2.12989	0.000978129	0.854294	0.00182604			1.20498	0.868227	3.51e-09
AT3G57870.1	mRNA	3:21428751-21428752	Major Internal	Decapped	ugugucauuauguuuagaugUCAUUGGGUGAUUGAAAACU	3'UTR	0.38178	8.94553	0.335344	3.80229	3.67394	0.270029	13.6504	0.312069	4.25021	3.80184	AT3G57870.1	3:21428496-21430398	ID=transcript:AT3G57870.1;Parent=gene:AT3G57870;biotype=protein_coding;transcript_id=AT3G57870.1	SCE1	98.2012	105.663	98.7207	0.105659	0.99956	0.00761171	0.99956	-0.0980477	0.99956	AT3G57870	-0.88882	0.0508526	-0.0964923	0.486614			0.415771	-0.145164	0.39406
AT5G51060.1	mRNA	5:20758204-20758205	Max Seq	Max Seq	augacacugauuccacagcuUCCCGAAAGUCUUGAUUGAU	Exon	0.105614	8.77671	0.137097	5.38329	5.65209	0.0410315	6.0456	0.199304	5.70044	4.61561	AT5G51060.1	5:20757199-20762461	ID=transcript:AT5G51060.1;Parent=gene:AT5G51060;biotype=protein_coding;transcript_id=AT5G51060.1	RBOHC	3.90442	3.67588	3.4296	-0.0870202	0.99956	-0.18707	0.99956	-0.100049	0.99956	AT5G51060							-1.14854
AT3G27110.1	mRNA	3:9999821-9999822	Max Seq	Max Seq	ugcacgugagauugaugaguGGUCCAGGAGUCUCGAGUAC	Exon	0.422458	8.237	0.301613	3.59366	2.58788	0	5.86332	0.664345	3.99827	2.12681	AT3G27110.1	3:9997808-10000230	ID=transcript:AT3G27110.1;Parent=gene:AT3G27110;biotype=protein_coding;transcript_id=AT3G27110.1	-	20.7529	21.2389	20.423	0.0333907	0.99956	-0.0231185	0.99956	-0.0565092	0.99956	AT3G27110	2.65215	0.000376691	0.708693	0.00213987			1.06833	1.00015	1.96e-14
AT3G52430.1	mRNA	3:19431716-19431717	Max Seq	Max Seq	cgggauuacauacguugcuaUACCGGCGGUAUCGAUGAUU	Exon	0.19089	8.21899	0.213721	4.10877	3.21948	0.405043	14.5563	0.780172	4.33612	2.64103	AT3G52430.1	3:19431095-19434450	ID=transcript:AT3G52430.1;Parent=gene:AT3G52430;biotype=protein_coding;transcript_id=AT3G52430.1	PAD4	8.15484	8.67788	9.75551	0.0896852	0.99956	0.258561	0.99956	0.168875	0.99956	AT3G52430	2.66898	0.00177819	1.11404	0.00818215			2.15353	1.01913	7.76e-05
AT3G50750.1	mRNA	3:18861917-18861918	Max Seq	Max Seq	acuccccaugugaugaugggGUCAUGUGAAUGUGAUCUCU	3'UTR	0	7.81031	0.0745208	4.78043	5.27513	0	7.36877	0.104023	6.63475	5.40122	AT3G50750.1	3:18861749-18863397	ID=transcript:AT3G50750.1;Parent=gene:AT3G50750;biotype=protein_coding;transcript_id=AT3G50750.1	BEH1	12.1755	10.1688	11.7143	-0.25983	0.99956	-0.0557053	0.99956	0.204124	0.99956	AT3G50750	0.486538	0.21924	0.0933792	0.521023			-3.02697	0.181611	0.428225
AT2G18560.1	mRNA	2:8060622-8060623	Major Internal	Decapped	cggaggagauugguauggcuAUUCGUACGUCAGAGUUACC	Exon	0.0352048	7.60648	0.0274194	6.03299	3.95122	0.164126	6.47092	0.199304	4.61812	3.6658	AT2G18560.1	2:8059106-8061073	ID=transcript:AT2G18560.1;Parent=gene:AT2G18560;biotype=protein_coding;transcript_id=AT2G18560.1	-	8.29821	14.4654	16.8752	0.801733	0.0163845	1.02403	0.0163845	0.222299	0.99956	AT2G18560	1.87535	0.00241324	0.967908	0.00134416	0.707578	1.24065	-0.03421	0.936821	1.56e-09
AT5G67480.2	mRNA	5:26931103-26931104	Max Seq	Max Seq	ggugaagaauguauuggggaGUAAGAAAAUCGGAGGCUCU	Exon	0.0477225	7.58326	0.111781	5.96119	4.32374	0.270029	10.9928	0	4.57224	4.83504	AT5G67480.2	5:26930940-26932825	ID=transcript:AT5G67480.2;Parent=gene:AT5G67480;biotype=protein_coding;transcript_id=AT5G67480.2	BT4	56.001	54.6903	67.4954	-0.0341683	0.99956	0.269335	0.99956	0.303503	0.99956	AT5G67480	-0.227318	0.537539	0.453074	0.208576	0.6924		1.45761	0.618352	0.175636
AT5G19400.1	mRNA	5:6544811-6544812	Max Seq	Max Seq	uugcguaugacuguguagcuGUCCGUCCUCUUGCAGCUAU	3'UTR	0.809711	7.39091	0.137097	2.89559	3.59303	0.820631	5.71143	0.132869	2.6353	3.86872	AT5G19400.1	5:6540003-6545015	ID=transcript:AT5G19400.1;Parent=gene:AT5G19400;biotype=protein_coding;transcript_id=AT5G19400.1	SMG7	0.0197461	1.55429	1.21275	6.29855	0.99956	5.94057	0.99956	-0.357971	0.99956	AT5G19400	2.56686	0.00102499	-0.969526	0.00144224	1.42249	1.84724	2.27907	-1.40584	7.05e-31
AT4G18740.3	mRNA	4:10303489-10303490	Major Internal	Decapped	aaacaagaugacagauuguaUGUUGUUAUAUUAAGACAAU	3'UTR	0.0954451	7.03836	0.0372604	4.73943	6.0172	0.202522	9.42237	0.0520114	4.38125	4.88587	AT4G18740.3	4:10303392-10304612	ID=transcript:AT4G18740.3;Parent=gene:AT4G18740;biotype=protein_coding;transcript_id=AT4G18740.3	-	6.926	9.38937	12.1204	0.439006	0.99956	0.807341	0.99956	0.368334	0.99956	AT4G18740	1.04349	0.0395082	0.893986	0.00120009			-1.6199	0.891612	5.91e-11
AT2G22540.2	mRNA	2:9583718-9583719	Major Internal	Decapped	cucaaauguuuguguaaguuUCUGCCUAUGGAAGAGGCUU	3'UTR	0.105614	6.92898	0.164516	4.05249	4.15603	0.164126	6.07598	0.166086	4.02041	3.94692	AT2G22540.2	2:9579874-9583886	ID=transcript:AT2G22540.2;Parent=gene:AT2G22540;biotype=protein_coding;transcript_id=AT2G22540.2	SVP	16.1117	15.7654	21.7096	-0.0313505	0.99956	0.430227	0.99956	0.461578	0.99956	AT2G22540	0.138016	0.565653	0.103368	0.448296			-1.39743	0.0480572	0.757532
AT1G07887	ncRNA_gene	1:19963157-19963158	Max Seq	Max Seq	aaugaaucagucuauuaucaCCUUGAAACACUAUGAUGGA	Exon	0	6.67509	0.0372604	6.82718	4.7709	0	7.12717	0.189251	6.65418	3.17708	AT1G07887	1:19963067-19964105	ID=gene:AT1G07887;biotype=lncRNA;gene_id=AT1G07887;logic_name=araport11											AT1G07887
AT3G13110.1	mRNA	3:4214720-4214721	Major Internal	Decapped	ggaguuuccugugguugguuUCUGAUUAGCAGAGACUUAA	3'UTR	0.143168	6.26641	0.0745208	4.53865	5.05954	0.135014	6.40238	0.208046	4.77123	3.86742	AT3G13110.1	3:4214399-4216302	ID=transcript:AT3G13110.1;Parent=gene:AT3G13110;biotype=protein_coding;transcript_id=AT3G13110.1	SAT3	30.897	35.1949	35.2617	0.187902	0.99956	0.190634	0.99956	0.00273258	0.99956	AT3G13110	0.366709	0.458736	-0.179145	0.150287			0.198948	-0.0863521	0.654903
AT3G04880.1	mRNA	3:1346498-1346499	Major Internal	Decapped	aguucuucaucacuugggauGGCCAUUGGGACAUAUUCCU	Exon	0.143168	5.81232	0.335344	4.44323	3.45975	0.0675072	7.42917	0.208046	4.2633	4.27125	AT3G04880.1	3:1346273-1347377	ID=transcript:AT3G04880.1;Parent=gene:AT3G04880;biotype=protein_coding;transcript_id=AT3G04880.1	DRT102	38.2589	35.4509	34.4642	-0.109976	0.99956	-0.150698	0.99956	-0.0407217	0.99956	AT3G04880	0.109369	0.672401	-0.0370483	0.81266			0.39279	-0.0331111	0.897914
AT2G24180.1	mRNA	2:10283256-10283257	Major Internal	Decapped	aggguuaugauauuuacccuGGAACGCGUAUUCAUGUCAA	3'UTR	0.105614	5.69716	0.109678	4.55123	3.91632	0.0820631	5.22535	0.0996518	4.54079	3.64359	AT2G24180.1	2:10281718-10283735	ID=transcript:AT2G24180.1;Parent=gene:AT2G24180;biotype=protein_coding;transcript_id=AT2G24180.1	CYP71B6	33.8174	39.9683	41.7468	0.241092	0.99956	0.303903	0.99956	0.0628104	0.99956	AT2G24180	1.34437	0.00235761	0.692729	0.00177386			3.52858	0.724585	2.53e-08
AT4G25670.1	mRNA	4:13085888-13085889	Major Internal	Decapped	aagcugagaagaaaaagagaCGUUUGGAGAAAGCUCUUGC	Exon	0	5.6761	0.335344	4.28657	2.82458	0.202522	5.01318	0.416092	3.02786	2.20173	AT4G25670.1	4:13085218-13087090	ID=transcript:AT4G25670.1;Parent=gene:AT4G25670;biotype=protein_coding;transcript_id=AT4G25670.1	-	30.3648	38.4056	45.3924	0.338918	0.99956	0.580054	0.869513	0.241136	0.99956	AT4G25670	0.851016	0.0335934	0.362714	0.0707099				0.293676	0.0598774	AT4G25670.1
AT1G08747	ncRNA_gene	1:24230325-24230326	Max Seq	Max Seq	aauucagauuugacuuuuacUAUCAAAUCUCCACUUACAG	Exon	0.105614	5.26602	0.137097	3.69645	4.12436	0.123095	5.55953	0.0996518	4.06193	4.0709	AT1G08747	1:24229258-24230569	ID=gene:AT1G08747;biotype=ncRNA;gene_id=AT1G08747;logic_name=araport11											AT1G08747

## Sheet: Data Set S4
Supplemental Dataset. Nagarajan, Stuart et al., The Plant Cell (2023)
Col0 vs. dne1					Col0 vs. dne1xrn4					Col0 vs. xrn4					xrn4 vs. dne1xrn4
Transcript	UP (log2 fold change > 0.58)	Transcript	DOWN (log2 fold change < -0.58)		Transcript	UP (log2 fold change > 0.58)	Transcript	DOWN (log2 fold change < -0.58)		Transcript	UP (log2 fold change > 0.58)	Transcript	DOWN (log2 fold change < -0.58)		Transcript	UP (log2 fold change > 0.58)	Transcript	DOWN (log2 fold change < -0.58)
AT1G72920	0.889367	AT5G35940	-2.05353		AT1G72920	1.67316	AT1G19670	-0.834556		AT5G44400	0.633548	AT5G20250	-0.687069		AT1G72920	1.17621	AT1G02820	-0.966023
AT2G40000	0.731888	AT2G08735	-3.31748		AT5G44400	0.757024	AT2G08735	-3.11195		AT2G38380	0.738725	AT1G19670	-0.878563		AT4G08950	0.811586	AT3G22235	-1.10772
AT1G49860	0.920404	AT2G04050	-0.815791		AT2G38380	0.645304	AT1G05680	-0.663151		AT5G06760	1.35197	AT2G08735	-2.65023		AT5G37770	0.708346	AT5G13170	-0.776998
AT3G55980	0.684158	AT4G22505	-0.804635		AT4G08470	0.78297	AT1G76090	-0.630587		AT1G52120	1.94518	AT1G76090	-0.636722		AT2G40000	1.2531	AT3G28270	-0.623262
AT5G56550	1.40535	AT2G15560	-2.51178		AT5G06760	0.874901	AT1G09500	-0.726327		AT1G07985	0.962505	AT3G49110	-1.05947		AT5G45340	1.06155	AT1G47395	-0.779386
AT5G61600	0.756203	AT2G01021	-0.950003		AT1G21910	1.02465	AT3G49110	-0.828031		AT5G26290	0.957724	AT3G48340	-0.643338		AT1G72900	0.66472	AT2G15560	-2.76845
AT1G72910	0.964336	AT5G54190	-0.807972		AT2G15010	1.29949	AT5G21020	-0.624762		AT4G11310	1.90237	AT5G21020	-0.675238		AT3G04210	0.71101	AT2G41240	-1.01331
AT5G37990	0.719006	AT5G49360	-0.736292		AT4G34310	0.623862	AT1G05560	-1.01143		AT1G06150	0.657992	AT5G38940	-0.867656		AT3G50060	1.40614	AT5G42800	-0.941793
AT4G17490	0.832192	AT1G08115	-1.00751		AT4G28703	1.07479	AT2G26010	-1.74041		AT4G33550	1.55884	AT1G05560	-0.938261		AT1G02660	0.784065	AT1G52690	-0.794064
AT3G45160	0.66376	AT4G27170	-1.89705		AT4G01250	0.931775	AT2G32530	-0.754299		AT1G49860	1.05549	AT3G58120	-0.682586		AT1G13260	0.928754	AT1G08090	-1.01366
AT4G11280	0.712561	AT5G44120	-0.724519		AT1G35710	1.03589	AT2G04050	-0.956635		AT4G17030	1.28551	AT1G22890	-0.802464		AT2G26010	1.30491	AT2G06995	-2.63408
AT4G27280	0.801412	AT4G22485	-0.821224		AT5G37770	0.855893	AT4G22505	-0.992863		AT4G11190	0.944847	AT5G44430	-2.47226		AT4G24570	1.17385	AT5G59320	-0.81376
AT1G74930	1.30925	AT4G35770	-0.819777		AT2G40000	1.48308	AT5G58010	-0.891847		AT3G22235	0.887468	AT2G26010	-3.04533		AT1G68840	0.93326	AT1G13609	-0.778865
		AT3G47340	-1.07647		AT5G45340	1.44879	AT2G05540	-0.735496		AT5G59670	1.27022	AT5G62340	-1.0317		AT3G55980	1.27531	AT3G56970	-0.994054
		AT3G30720	-1.54068		AT5G26290	1.17178	AT2G15560	-2.75369		AT4G14020	0.821379	AT4G22505	-1.18353		AT5G56550	0.970552	AT1G47400	-0.682999
		AT5G11330	-1.21423		AT5G19120	0.733102	AT2G41240	-0.81571		AT1G69880	1.47229	AT2G18700	-0.615857		AT1G07135	1.13879	AT4G31940	-1.01248
		AT2G15880	-0.605206		AT4G30680	0.834288	AT5G54190	-1.11635		AT3G61930	1.22208	AT2G05540	-1.02303		AT5G61600	1.18751	AT3G12900	-0.964776
					AT4G11310	2.45932	AT4G16740	-1.2383		AT5G13170	1.34786	AT3G49620	-1.00937		AT1G57990	0.699114	AT3G05945	-3.10702
					AT1G04390	0.731059	AT3G55970	-1.776		AT5G50360	1.05347	AT5G14120	-0.697788		AT1G73500	0.812259	AT3G56980	-0.851718
					AT5G51795	1.30982	AT4G22490	-0.687873		AT5G12030	2.42227	AT5G54190	-1.2441		AT2G01021	0.890567	AT3G60140	-0.844794
					AT1G06150	0.90436	AT5G14180	-1.08921		AT1G68600	1.00687	AT2G33790	-0.711601		AT1G32920	0.871792	AT5G11330	-0.87728
					AT3G46600	0.942348	AT4G38860	-0.852889		AT4G16000	0.821971	AT2G16380	-0.813885		AT1G72910	1.38632	AT3G02480	-0.824774
					AT4G34900	0.630093	AT2G16660	-0.683332		AT1G36180	0.80864	AT5G49360	-0.828909		AT4G29780	0.825906
					AT4G33550	1.16308	AT1G70850	-0.805923		AT2G19900	0.939232	AT3G55970	-1.97008		AT2G20670	1.10528
					AT1G63230	0.959111	AT4G22485	-1.0317		AT1G56650	1.08171	AT4G22490	-0.875034		AT3G56400	1.03417
					AT4G17030	0.972757	AT2G38230	-0.74111		AT1G54870	1.0766	AT5G50915	-0.924911		AT4G17490	0.878458
					AT4G11190	0.827549	AT1G31173	-1.18029		AT5G56550	0.773803	AT2G07042	-1.06706		AT1G70290	0.647635
					AT4G09600	1.10058	AT4G37990	-1.54728		AT3G28270	0.92555	AT4G38860	-0.702006		AT1G80440	0.738826
					AT3G50060	1.78005	AT4G35770	-0.712073		AT2G18150	0.802552	AT1G11260	-0.850217		AT1G27730	0.993553
					AT5G59670	1.76143	AT4G38840	-0.86278		AT4G27160	2.68714	AT2G16660	-0.763271		AT1G35140	1.0457
					AT1G13260	1.09004	AT3G16770	-0.786578		AT1G02010	0.679287	AT1G70850	-0.680427		AT4G11280	0.946408
					AT2G25510	0.936905	AT3G06390	-0.727808		AT1G24070	0.872185	AT4G22485	-1.10983		AT1G75945	3.93382
					AT4G14020	0.602156	AT3G47340	-0.741985		AT4G22880	0.953061	AT1G31173	-1.13668		AT5G57560	1.34808
					AT1G69880	0.97438	AT2G18050	-0.663438		AT1G77890	0.758193	AT4G37990	-1.39891		AT4G27280	1.51477
					AT1G62130	0.788225	AT3G06355	-0.816356		AT3G56080	0.816344	AT4G35770	-1.24141		AT3G53400	0.732377
					AT4G24570	1.46144	AT3G05727	-0.669765		AT1G54860	1.27111	AT5G16240	-0.704568		AT3G44260	1.15395
					AT1G31580	0.698697	AT5G16960	-1.08298		AT2G23590	1.10921	AT3G28550	-0.733862		AT3G19680	0.75658
					AT5G12030	2.70055	AT1G73330	-0.981835		AT3G08730	0.657956	AT3G16770	-0.826927		AT1G25400	1.04173
					AT1G56660	0.915737	AT3G05945	-5.03348		AT2G33110	0.854451	AT3G06390	-0.746403		AT5G24210	0.731872
					AT1G68840	1.32042	AT1G69530	-0.664477		AT4G21020	1.02629	AT3G47340	-1.14464		AT1G74930	1.21388
					AT1G68600	1.0268	AT5G44420	-1.32913		AT4G19690	1.49983	AT1G66270	-0.635446		AT1G25560	0.903859
					AT4G16000	0.742053	AT5G11330	-1.00546		AT4G08570	0.841342	AT5G25190	-0.870193		AT2G38470	0.853233
					AT1G36180	0.861881	AT1G74670	-0.810242		AT2G18560	0.801733	AT3G06355	-0.644737		AT3G48360	0.799163
					AT3G55980	1.62005	AT3G53730	-0.717588		AT1G47395	0.737044	AT1G23720	-0.84333
					AT1G54870	0.90325	AT3G28220	-0.69628		AT3G22640	2.12786	AT2G43820	-0.605773
					AT5G56550	1.74435	AT5G05600	-0.782767		AT2G18540	1.26499	AT3G05727	-0.689179
					AT1G07135	1.19009	AT2G15880	-1.42439		AT3G53980	1.02876	AT1G73330	-0.920919
					AT2G18150	0.78543				AT4G18270	0.612187	AT3G05945	-1.92647
					AT4G27160	2.98748				AT2G23110	1.353	AT5G56870	-0.630908
					AT1G02010	0.726976				AT1G22190	1.00677	AT3G55710	-0.848679
					AT1G72940	1.33599				AT4G19810	0.683655	AT5G44420	-2.25343
					AT5G61600	1.51051				AT5G10140	0.803749	AT3G57260	-1.43889
					AT1G77890	0.842485				AT5G43840	1.02367	AT1G74670	-0.853878
					AT3G56080	0.805442				AT4G11650	0.856269	AT5G05600	-0.828953
					AT3G08730	0.921584				AT3G50970	0.761807	AT2G15880	-1.71106
					AT1G23710	0.719406				AT2G40170	1.53307
					AT2G33110	1.06322				AT5G42800	1.03576
					AT1G77960	1.37592				AT2G16005	1.34582
					AT4G19690	0.81772				AT1G72910	0.834169
					AT2G18560	1.02403				AT1G51090	0.654337
					AT3G22640	2.1795				AT4G23600	0.633421
					AT2G18540	1.06063				AT3G51810	1.28549
					AT3G53980	0.886135				AT5G54740	3.63792
					AT3G06455	0.963188				AT3G57157	1.4524
					AT1G73500	1.02848				AT1G50300	0.664871
					AT1G22190	1.34951				AT3G22231	1.11778
					AT2G04560	0.895643				AT2G28490	0.88067
					AT1G32920	0.753621				AT3G27660	1.27548
					AT2G44670	0.643807				AT1G59620	0.892885
					AT2G27830	0.829925				AT1G30510	0.682554
					AT4G11650	0.700179				AT4G36032	0.612853
					AT2G40170	1.4899				AT5G37990	0.639039
					AT2G16005	1.26367				AT1G61800	1.1875
					AT1G72910	2.22049				AT1G52690	1.0113
					AT1G51090	0.634864				AT2G46690	0.674651
					AT4G29780	0.886108				AT5G15500	0.716991
					AT5G16540	0.708978				AT5G01670	0.786529
					AT2G20670	1.46871				AT5G44310	1.56514
					AT3G51810	1.15553				AT1G08090	1.20856
					AT5G54740	4.03662				AT1G07430	0.698769
					AT3G57157	1.21045				AT2G26695	1.23112
					AT3G51340	1.01777				AT1G02220	0.835468
					AT3G56400	1.63083				AT5G50200	0.809057
					AT5G01450	0.777594				AT2G05440	1.06229
					AT1G21270	0.61747				AT5G05220	1.48829
					AT1G50300	0.895037				AT5G19875	0.798486
					AT3G22231	1.59681				AT5G59320	1.61571
					AT1G05630	0.698068				AT2G41190	0.736791
					AT2G28490	0.816288				AT3G18280	0.615227
					AT3G27660	1.49827				AT3G17520	1.14372
					AT1G59620	1.14141				AT2G28350	1.02165
					AT2G05580	1.43073				AT4G28520	1.45893
					AT1G16650	0.907581				AT1G33720	1.32911
					AT4G36032	0.875924				AT4G15910	0.729309
					AT1G21250	0.8389				AT5G22690	0.82324
					AT4G17490	1.28592				AT3G22550	0.802062
					AT2G46690	0.724718				AT1G01470	0.829938
					AT5G01670	0.974343				AT2G16060	0.918471
					AT2G43900	0.672439				AT1G03905	0.904383
					AT5G44310	1.26229				AT5G53010	0.659447
					AT5G44120	1.30991				AT5G41130	0.916803
					AT2G26695	1.08717				AT2G02120	0.857173
					AT2G14520	0.966508				AT4G01985	1.58642
					AT1G45191	0.857487				AT2G16890	0.731754
					AT2G05440	0.980261				AT3G22840	0.853169
					AT3G18000	0.60597				AT5G25110	0.921093
					AT2G24755	0.735824				AT1G54490	1.02272
					AT1G78206	7.74356				AT1G68250	1.19702
					AT5G40060	0.671941				AT4G27150	2.1031
					AT1G80440	0.784734				AT1G68470	0.866021
					AT2G28630	0.755143				AT5G38020	0.950592
					AT5G59320	0.801954				AT5G02780	1.15086
					AT1G76820	0.743444				AT5G22470	1.73245
					AT3G03900	0.801375				AT2G33070	0.972434
					AT1G27730	1.26487				AT2G23240	1.25216
					AT2G47350	0.69977				AT5G66780	1.16054
					AT2G40750	0.829634				AT2G27402	0.924099
					AT1G59980	0.865457				AT4G25580	0.827995
					AT5G43930	0.719684				AT3G15670	1.2012
					AT3G17520	0.914709				AT1G72100	0.908671
					AT2G28350	1.00711				AT2G34850	1.67518
					AT4G20690	1.25967				AT3G53400	0.736379
					AT5G57590	0.807544				AT2G46440	0.830779
					AT4G28520	1.7134				AT5G05960	0.938647
					AT1G33720	1.40643				AT3G22500	2.27174
					AT2G27380	3.36731				AT5G17460	0.774819
					AT4G23870	1.09843				AT2G21820	1.53924
					AT5G22690	0.931223				AT1G03880	1.94807
					AT1G01470	0.736523				AT4G18280	1.08219
					AT1G76580	0.624965				AT2G31230	0.832907
					AT1G03905	1.01603				AT2G14560	1.37698
					AT5G53010	0.814173				AT2G37870	2.2331
					AT5G42530	0.871987				AT5G15960	1.78573
					AT4G11280	1.58583				AT5G28520	2.41078
					AT5G41130	1.23763				AT1G54575	0.698628
					AT2G02120	0.826192				AT1G49570	0.888032
					AT1G70840	1.62823				AT5G56080	1.68635
					AT4G01985	1.3869				AT3G30720	1.11705
					AT3G47390	0.680287				AT3G54940	1.5356
					AT3G61190	1.45838				AT5G40800	1.24479
					AT5G25110	0.756092				AT5G49500	0.9919
					AT1G05160	0.946763				AT4G31940	1.82023
					AT5G57560	0.903881				AT2G05510	0.914448
					AT1G54490	1.0607				AT1G01580	1.28215
					AT2G13965	0.918392				AT4G27140	2.17478
					AT4G27280	1.98037				AT5G55100	0.627485
					AT3G19840	0.706205				AT5G59220	0.839163
					AT1G68250	0.985484				AT1G75830	2.70705
					AT4G27150	2.51354				AT3G12900	2.1918
					AT4G15165	1.14183				AT2G21490	1.5876
					AT1G04240	0.972242				AT5G59310	1.56603
					AT5G38020	0.734193				AT2G38530	0.861614
					AT3G56710	0.886545				AT2G19970	0.83999
					AT5G22470	1.52097				AT3G02885	0.940812
					AT2G33070	1.38925				AT4G02330	0.859531
					AT2G23240	1.21081				AT2G43535	0.745792
					AT5G66780	0.993627				AT5G45690	1.71247
					AT2G27402	1.00253				AT4G36600	1.11615
					AT3G15670	0.834102				AT1G78960	0.761425
					AT4G14400	0.997849				AT3G56300	1.10564
					AT2G34850	1.62491				AT3G50050	0.795469
					AT3G53400	1.46876				AT4G27560	0.626429
					AT4G09610	1.8824				AT2G22720	0.687555
					AT1G18570	0.791914				AT1G51370	0.877317
					AT5G19240	0.787002				AT1G19570	0.727526
					AT2G46440	1.34686				AT3G18320	0.966641
					AT2G22500	0.897839				AT2G41260	1.37043
					AT5G05960	0.819316				AT5G03860	0.965542
					AT2G40480	0.619207				AT3G50980	1.22231
					AT3G22500	2.40337				AT2G32960	0.94505
					AT2G21820	1.18254				AT3G15750	0.893423
					AT1G03880	1.65507				AT3G19920	1.50478
					AT4G18280	0.881396				AT1G73120	0.74465
					AT3G44260	1.00814				AT2G11810	1.30088
					AT2G31230	0.963275				AT5G18065	1.23898
					AT2G14560	1.83817				AT1G74310	0.797609
					AT2G37870	1.7667				AT2G42540	1.02237
					AT4G13810	0.707352				AT2G47220	0.936327
					AT5G15960	1.48852				AT1G66700	1.44231
					AT5G45430	0.60323				AT2G38823	1.17619
					AT3G08720	0.671819				AT5G45070	0.969743
					AT5G56080	1.00705				AT5G50720	0.946047
					AT3G54940	1.32942				AT1G04560	0.989255
					AT1G03820	0.704825				AT5G60900	1.25219
					AT5G49500	1.13013				AT4G04745	0.916837
					AT4G31940	0.807753				AT2G35300	1.35662
					AT2G05510	0.670951				AT1G48390	1.04063
					AT5G41740	1.26823				AT4G39210	0.66567
					AT4G27140	2.42584				AT1G32560	1.43308
					AT5G55100	0.818305				AT2G46880	1.15202
					AT1G35210	1.78738				AT1G72050	0.931196
					AT5G47230	1.24854				AT5G52300	0.887447
					AT1G75830	2.59936				AT1G16850	1.03444
					AT3G12900	1.22703				AT3G02480	1.46447
					AT1G25400	1.24095				AT5G19470	1.95656
					AT4G32480	0.831242				AT1G17710	1.48402
					AT2G21490	1.32032				AT5G03210	1.0658
					AT5G59310	0.904538				AT4G23880	1.06252
					AT2G19970	1.23488				AT3G56350	1.48669
					AT3G02885	1.13261				AT4G11840	0.625988
					AT1G34270	0.739203				AT1G78450	1.19001
					AT2G43535	0.609839				AT1G73010	0.95346
					AT5G45690	1.73806
					AT5G37260	0.824914
					AT2G31280	0.834875
					AT1G74930	1.99478
					AT5G59650	1.24554
					AT1G78960	0.810436
					AT3G56300	1.21418
					AT3G50050	1.0664
					AT5G55240	1.20196
					AT2G22720	0.977405
					AT3G26080	0.749392
					AT1G51370	0.887666
					AT3G18320	1.06913
					AT1G25560	1.25607
					AT2G41260	1.46137
					AT1G60260	0.617625
					AT5G03190	0.986896
					AT3G50980	1.03943
					AT4G37610	1.26381
					AT2G27010	1.08872
					AT3G15750	0.880953
					AT1G20160	0.602003
					AT1G20450	0.675045
					AT5G18065	1.18864
					AT1G74310	0.819064
					AT2G47220	1.068
					AT1G66700	1.34537
					AT5G11090	0.643169
					AT2G38470	0.880736
					AT1G34844	1.03755
					AT3G07350	0.833708
					AT5G43700	0.694929
					AT1G04560	0.832617
					AT5G60900	1.85504
					AT2G03590	1.01392
					AT2G31010	0.672636
					AT2G35300	1.22261
					AT1G48390	1.05372
					AT1G32560	1.05656
					AT1G02450	1.20449
					AT1G72050	1.13609
					AT3G27990	0.754321
					AT2G17430	0.911179
					AT1G07290	1.02484
					AT5G56990	1.13184
					AT4G22305	0.893035
					AT1G16030	0.714458
					AT4G02715	0.609913
					AT4G23880	1.41662
					AT3G56350	1.69558
					AT4G11840	0.770006
					AT4G32020	0.805461
					AT1G78450	1.31114
					AT1G63860	0.902171
					AT2G04430	0.87717

## Sheet: Data Set S5
Supplemental Dataset. Nagarajan, Stuart et al., The Plant Cell (2023)
DNE1 target	P-value	Motif (YGGWG)
AT5G67300.1	0.000925	CGGUG
AT5G26610.3	0.000925	CGGUG
AT5G24930.1	0.000925	CGGUG
AT5G10350.2	0.000925	CGGUG
AT5G09460.1	0.000925	CGGUG
AT3G18930.2	0.000925	CGGUG
AT3G15530.2	0.000925	CGGUG
AT2G41410.1	0.000925	CGGUG
AT2G25900.1	0.000925	CGGUG
AT1G78270.1	0.000925	CGGUG
AT1G78100.1	0.000925	CGGUG
AT1G78080.1	0.000925	CGGUG
AT1G24625.1	0.000925	CGGUG
AT1G07010.3	0.000925	CGGUG
AT1G02300.1	0.000925	CGGUG
AT5G63790.1	0.00178	CGGAG
AT5G60680.1	0.00178	CGGAG
AT5G47640.1	0.00178	CGGAG
AT5G22830.1	0.00178	CGGAG
AT5G01820.1	0.00178	CGGAG
AT4G37000.1	0.00178	CGGAG
AT4G30960.1	0.00178	CGGAG
AT4G22200.2	0.00178	CGGAG
AT4G09350.1	0.00178	CGGAG
AT3G58090.1	0.00178	CGGAG
AT3G20680.1	0.00178	CGGAG
AT1G22190.1	0.00178	CGGAG
AT1G13650.1	0.00178	CGGAG
AT5G61790.1	0.00311	UGGUG
AT5G50860.2	0.00311	UGGUG
AT5G36170.4	0.00311	UGGUG
AT5G15850.1	0.00311	UGGUG
AT5G11580.2	0.00311	UGGUG
AT5G10950.1	0.00311	UGGUG
AT5G03470.1	0.00311	UGGUG
AT4G27840.1	0.00311	UGGUG
AT4G00830.5	0.00311	UGGUG
AT3G27210.1	0.00311	UGGUG
AT3G24010.1	0.00311	UGGUG
AT2G47450.1	0.00311	UGGUG
AT2G39930.2	0.00311	UGGUG
AT2G20610.2	0.00311	UGGUG
AT1G76890.2	0.00311	UGGUG
AT1G24100.1	0.00311	UGGUG
AT5G65060.2	0.00537	CGGUU
AT5G63150.1	0.00537	CGGUU
AT5G60890.1	0.00537	CGGUU
AT5G57685.1	0.00537	CGGUU
AT5G53500.1	0.00537	CGGUU
AT5G44080.1	0.00537	UGGAG
AT5G05560.2	0.00537	CGGUU
AT5G02620.5	0.00537	CGGUU
AT4G38840.1	0.00537	CGGUU
AT4G30690.2	0.00537	CGGUU
AT4G19370.1	0.00537	UGGAG
AT4G15550.1	0.00537	UGGAG
AT4G13670.2	0.00537	UGGAG
AT3G53920.2	0.00537	CGGUU
AT3G52060.1	0.00537	UGGAG
AT3G46650.1	0.00537	UGGAG
AT3G23000.1	0.00537	CGGUU
AT2G33855.1	0.00537	CGGUU
AT2G22850.2	0.00537	CGGUU
AT2G22430.1	0.00537	UGGAG
AT2G03550.1	0.00537	UGGAG
AT1G79160.1	0.00537	CGGUU
AT1G53510.1	0.00537	CGGUU
AT1G52870.1	0.00537	CGGUU
AT1G30200.1	0.00537	UGGAG
AT1G28680.2	0.00537	UGGAG
AT1G12500.1	0.00537	CGGUU
AT5G10930.1	0.00633	CGGAU
AT4G37540.1	0.00633	CGGAU
AT4G26080.1	0.00633	CGGAU
AT3G18790.1	0.00633	CGGAU
AT2G41290.1	0.00633	CGGAU
AT2G32480.2	0.00633	CGGAU
AT1G26761.1	0.00633	CGGAU
AT1G14200.1	0.00633	CGGAU
AT1G06000.1	0.00633	CGGAU
AT5G63160.3	0.00783	UGGUU
AT5G62220.1	0.00783	UGGUU
AT5G19070.2	0.00783	UGGUU
AT5G03380.2	0.00783	UGGUU
AT5G02810.2	0.00783	UGGUU
AT4G16380.2	0.00783	UGGUU
AT3G55520.1	0.00783	UGGUU
AT3G25717.1	0.00783	UGGUU
AT3G16850.1	0.00783	UGGUU
AT2G46870.1	0.00783	UGGUU
AT2G42190.3	0.00783	UGGUU
AT2G15695.1	0.00783	UGGUU
AT1G78170.1	0.00783	UGGUU
AT1G48270.2	0.00783	UGGUU
AT1G35420.3	0.00783	UGGUU
AT5G02530.2	0.0092	UGGAU
AT3G63110.1	0.0092	UGGAU
AT3G56840.1	0.0092	UGGAU
AT3G25440.1	0.0092	UGGAU
AT3G01690.1	0.0092	UGGAU
AT2G44670.1	0.0092	UGGAU
AT2G18300.1	0.0092	UGGAU
AT2G13360.2	0.0092	UGGAU
AT5G22950.1	0.0112	CGCAG
AT4G36990.1	0.0112	CGGCG
AT3G54390.2	0.0112	CGGCG
AT3G45800.1	0.0112	CGCAG
AT3G16250.1	0.0112	CGCAG
AT1G77240.1	0.0112	CGCAG
AT1G60190.1	0.0112	CGGCG
AT1G32060.1	0.0112	CGCAG
AT1G12700.3	0.0112	CGCAG
AT5G25265.1	0.0123	UGCUG
AT4G34830.1	0.0123	UGCUG
AT4G15030.2	0.0123	UGCUG
AT2G43760.3	0.0123	UGCUG
AT1G75460.1	0.0123	UGCUG
AT5G63470.2	0.015	UGCAG
AT5G20170.1	0.015	UGGCG
AT5G13730.1	0.015	UGCAG
AT5G05250.1	0.015	UGGCG
AT4G05320.4	0.015	UGCAG
AT4G05050.1	0.015	UGCAG
AT3G26510.2	0.015	UGCAG
AT3G20310.1	0.015	UGGCG
AT3G13490.1	0.015	UGCAG
AT3G01480.2	0.015	UGCAG
AT2G43020.1	0.015	UGGCG
AT2G36790.1	0.015	UGCAG
AT2G36240.1	0.015	UGCAG
AT2G21970.1	0.015	CGCUU
AT2G21280.1	0.015	UGCAG
AT1G59124.2	0.015	UGGCG
AT1G58807.2	0.015	UGGCG
AT1G53250.1	0.015	UGCAG
AT5G25280.2	0.0164	CGCAU
AT5G19190.1	0.0164	CGGCU
AT5G11090.1	0.0164	CGCAU
AT4G37430.1	0.0164	CGCAU
AT4G34139.1	0.0164	CGGCU
AT4G08460.2	0.0164	CGGCU
AT2G17880.1	0.0164	CGGCU
AT2G01670.1	0.0164	CGGCU
AT5G20840.1	0.0176	UGCUU
AT3G26730.4	0.0176	UGCUU
AT2G02710.2	0.0176	UGCUU
AT1G26090.1	0.0176	UGCUU
AT1G13245.1	0.0176	UGCUU
AT5G66730.1	0.0197	UGCAU
AT5G37130.1	0.0197	UGGCU
AT4G37260.1	0.0197	UGGCU
AT4G28030.2	0.0197	UGCAU
AT3G07360.9	0.0197	UGCAU
AT2G39780.2	0.0197	UGGCU
AT2G30600.2	0.0197	UGGCU
AT1G01490.2	0.0197	UGCAU
AT1G56300.2	0.0223	UGCCU
AT1G33290.3	0.0223	UGCCU
AT5G59610.2	0.0233	CUGUG
AT1G19397.1	0.0233	CUGUG
AT5G61770.3	0.0258	UUGUG
AT4G38470.2	0.0258	UUGUG
AT1G77800.2	0.0258	UUGUG
AT2G43340.1	0.0283	CUGUU
AT1G60000.2	0.0283	CUGUU
AT2G17240.1	0.0304	CGAUG
AT5G18460.1	0.0329	CGAAG
AT3G63210.1	0.0329	CGAAG
AT2G37920.1	0.0329	UUGUU
AT4G14580.1	0.0382	CGAUU
AT5G19290.1	0.0423	CCGUG
AT1G56230.2	0.0423	CCGUG

## Sheet: Data Set S6
Supplemental Dataset. Nagarajan, Stuart et al., The Plant Cell (2023)
	RNA t1/2 (min.)
	Chantarachot et al., 2020		Sorensen et al., 2018
Gene	Col0	rh6812	Col0	vcs-7
AT1G07010	102.536	239.64	40.17	94.75
AT1G13245	7.64879	16.2295	26.67	70.15
AT1G14200	263.159	17.5368	6931.26	6931.26
AT1G22190	15.857	15.857	11.07	69.28
AT1G30200	46.7071	61.446	27.36	74.78
AT1G60190	21.8189	21.8189	10.9	19.78
AT1G74100	113.366	417.59	63.44	165.56
AT1G77240	66.1415	66.1415	NA	NA
AT1G78080	20.1398	20.1398	23.87	41.22
AT1G78170	7.87104	21.9393	8.91	29.8
AT1G78270	39.4897	39.4897	44.26	88.02
AT1G79160	15.1692	31.0426	17.58	17.58
AT2G01100	38.5054	49.0809	35	72.04
AT2G18160	62.3617	62.3617	NA	NA
AT2G21280	697.833	697.833	139.62	139.62
AT2G33855	99.3084	194.257	69.19	120.25
AT2G40020	23.7148	23.7148	50.79	50.79
AT2G43340	20.5888	20.5888	17.6	27.67
AT2G44670	27.2599	37.2898	19.32	60.63
AT2G47350	42.8201	42.8201	57.98	57.98
AT4G14990	44.4097	44.4097	35	35
AT4G16380	96.6442	96.6442	127.78	438.94
AT4G37260	12.6145	58.2505	11.45	35.6
AT4G37540	12.9951	12.9951	12.88	20.42
AT4G38840	5.18268	7.97263	5.14	25.37
AT5G09460	22.7922	22.7922	NA	NA
AT5G10930	15.9522	10.3243	11.92	23.4
AT5G11090	12.225	12.225	10.63	20.11
AT5G11580	84.0308	193.413	51.17	110.11
AT5G11790	36.9096	100.065	34.33	62.91
AT5G13730	53.0626	53.0626	29.76	29.76
AT5G37130	202.956	202.956	123.44	205.49
AT5G54130	18.0673	34.8807	17.57	26.38
AT5G63160	12.0411	56.8743	11.84	26.16
AT5G63790	21.9111	21.9111	22.71	22.71
AT5G64340	88.0334	47.8464	NA	NA
AT5G65060	47.2489	92.4646	91.92	196.31
AT1G01490	43.9403	43.9403	46.37	61.24
AT1G02300	26.5135	26.5135	35.51	35.51
AT1G06000	127.864	297.241	201.77	201.77
AT1G12500	108.153	243.851	70.21	293.44
AT1G12700	67.9449	67.9449	42.46	70.58
AT1G13650	30.1153	88.326	37.4	37.4
AT1G19397	6931.47	6931.47	NA	NA
AT1G21900	6931.47	6931.47	6931.47	6931.47
AT1G24100	70.9344	215.646	48.27	72.73
AT1G24625	44.5805	44.5805	14.17	58.26
AT1G26090	173.039	173.039	53.25	116.49
AT1G26761	39.4659	116.941	28.88	45.42
AT1G28680	106.227	187.514	97.18	97.18
AT1G29950	265.898	135.665	NA	NA
AT1G32060	578.346	578.346	91.31	91.31
AT1G32160	129.838	439.069	91.36	196.46
AT1G33290	608.159	608.159	234.36	234.36
AT1G35420	84.0105	189.953	44.63	100.64
AT1G48270	88.6468	455.379	66.32	99.55
AT1G52870	135.476	282.768	48.94	94.48
AT1G53250	43.6487	88.1569	37.45	101.99
AT1G53510	52.1957	110.62	43.72	90.23
AT1G53870	32.6363	96.1339	32.85	32.85
AT1G53875	5.60712	49.2951	NA	NA
AT1G53890	67.6626	67.6626	41.28	41.28
AT1G53900	141.056	422.762	132.81	208.81
AT1G54030	251.185	251.185	177.45	315.03
AT1G56230	80.1445	80.1445	54.54	108.78
AT1G56300	211.858	3873.48	45.6	150.46
AT1G57680	140.702	438.447	87.32	166.09
AT1G58807	195.969	1644.97	93.65	172.98
AT1G59124	199.337	664.387	100.38	201.67
AT1G60000	57.7361	111.091	48.56	98.61
AT1G64900	113.198	263.624	89.46	176.39
AT1G69523	533.499	533.499	105.95	6931.47
AT1G71500	178.932	578.054	95.38	219.6
AT1G74940	6931.47	6931.47	6931.47	6931.47
AT1G75460	57.7506	138.41	71.97	71.97
AT1G76170	145.621	145.621	125.55	125.55
AT1G76890	48.4549	242.113	29.8	170.26
AT1G77800	78.4918	78.4918	51.86	105.65
AT1G77930	236.973	236.973	147.36	147.36
AT1G78100	11.6492	21.3405	12.93	51.48
AT1G80980	75.9918	532.97	55.94	122.86
AT2G01670	12.4961	24.9907	8.92	28.86
AT2G02710	37.5826	166.079	38.01	112.62
AT2G03550	57.0749	153.165	47.27	47.27
AT2G13360	212.09	633.21	155.31	444.15
AT2G15580	75.8286	496.658	54.8	188.6
AT2G15695	102.915	6931.47	37.61	149.61
AT2G17240	143.132	203.489	108.43	159.28
AT2G18300	14.3876	31.1887	14.94	33.08
AT2G20610	220.759	220.759	97.37	151.85
AT2G21970	96.7456	649.782	72.02	72.02
AT2G22430	30.3592	30.3592	25.89	25.89
AT2G25900	23.1661	99.4045	35.58	61.54
AT2G30600	50.9092	217.127	62.71	185.93
AT2G32480	121.133	340.143	109.96	141.16
AT2G36240	167.824	716.303	129.52	221.54
AT2G37920	130.877	463.243	83.2	83.2
AT2G39780	481.547	481.547	56.14	996.79
AT2G39930	187.536	467.301	49.32	111.46
AT2G41290	28.8232	49.2305	27.2	27.2
AT2G41410	74.9734	333.165	29.24	53.51
AT2G42190	42.9092	86.7926	34.68	70.72
AT2G43020	91.666	91.666	NA	NA
AT2G43760	49.7382	49.7382	33.71	77.05
AT2G46870	148.62	675.36	126.3	6470.21
AT2G47450	67.7183	261.986	43.4	108.42
AT3G01480	431.814	431.814	354.87	354.87
AT3G01690	85.6872	175.058	44.07	108.6
AT3G02470	59.0774	109.523	NA	NA
AT3G07360	102.957	278.914	80.52	113.84
AT3G10405	60.0776	89.6225	55.71	74.59
AT3G13490	345.094	345.094	226.55	636.97
AT3G15530	211.176	211.176	98.77	268.73
AT3G16250	87.2036	310.138	110.72	110.72
AT3G16850	199.022	199.022	65.59	65.59
AT3G18790	132.295	6931.47	176.73	176.73
AT3G18930	6931.47	6931.47	37.86	104.29
AT3G19650	167.662	369.088	80.27	129.62
AT3G20310	26.5602	83.1478	30.14	65.02
AT3G20680	45.8615	130.955	36.2	148.11
AT3G22380	73.6337	73.6337	40.07	73.04
AT3G23000	30.9246	30.9246	37.49	82.32
AT3G25440	98.7999	98.7999	67.05	67.05
AT3G25717	9.29942	20.4947	15.68	76.14
AT3G26510	25.6386	25.6386	1036.97	80.46
AT3G26730	436.728	436.728	372.48	372.48
AT3G27210	29.9581	165.977	26.81	62.52
AT3G52060	15.2871	15.2871	39.08	39.08
AT3G53920	54.1357	54.1357	44.35	97.82
AT3G54390	115.915	115.915	59.65	59.65
AT3G55250	160.65	564.067	142.27	306.41
AT3G55520	101.377	196.95	86.7	206.78
AT3G56410	1634.85	1634.85	123.56	6931.47
AT3G56840	76.9004	76.9004	36.7	71.69
AT3G58090	137.761	137.761	40.5	129.93
AT3G59800	124.406	1307.15	86.21	158.58
AT3G63110	24.7074	37.1985	10.57	13.94
AT4G00830	436.323	436.323	78.32	189.04
AT4G05050	83.2511	289.219	66.34	66.34
AT4G05320	51.7171	51.7171	34.44	34.44
AT4G08460	103.972	415.434	67.97	156.72
AT4G09350	47.6088	176.905	30.87	30.87
AT4G13670	201.582	201.582	35.26	51.85
AT4G14580	29.7713	29.7713	17.93	88.94
AT4G15550	30.5737	51.7523	30.83	93.21
AT4G22200	52.0493	106.481	37.85	37.85
AT4G24900	30.3029	30.3029	32.75	32.75
AT4G26080	25.0325	25.0325	122.7	122.7
AT4G27840	43.4495	18.7581	30.81	30.81
AT4G28030	213.302	800.19	103.31	225.21
AT4G30690	157.717	157.717	95.58	143.18
AT4G30960	54.7941	54.7941	64.27	47.15
AT4G31150	131.767	131.767	65.34	148.78
AT4G34139	36.9882	72.5851	NA	NA
AT4G34830	228.997	228.997	64.03	200.03
AT4G36540	10.8854	25.8456	12.86	27.6
AT4G37000	209.188	2850.55	81.89	81.89
AT4G37430	103.459	188.903	73.51	283.8
AT4G38470	73.4983	166.31	93.28	93.28
AT5G01820	49.8168	49.8168	6931.47	6931.47
AT5G02030	199.845	199.845	100.99	100.99
AT5G02530	149.718	6931.47	100.71	207.81
AT5G02620	56.4247	56.4247	30.71	83.56
AT5G02810	98.4657	164.471	255.54	255.54
AT5G03380	16.4558	28.6585	12.11	23.15
AT5G03470	28.8957	123.416	19.03	63.01
AT5G05560	181.862	181.862	273.92	273.92
AT5G10350	134.118	1969.32	115.5	219.46
AT5G10950	122.737	483.577	77.96	77.96
AT5G15850	16.6501	34.105	16.51	42.28
AT5G16030	29.969	155.02	31.63	101.19
AT5G17620	103.673	268.987	62.44	197.98
AT5G18460	34.2125	34.2125	19.04	66.71
AT5G19070	172.576	6931.47	446	446
AT5G19190	20.9003	82.7504	19.25	84.54
AT5G19290	69.041	172.931	44.02	142.46
AT5G19940	190.844	420.206	294.38	294.38
AT5G20170	54.5076	54.5076	77.57	229.13
AT5G20840	148.133	148.133	56.86	139.92
AT5G22830	204.642	204.642	58.71	104.52
AT5G22950	205.248	6931.47	151.75	335.97
AT5G24930	51.1299	160.909	56.09	74.9
AT5G25265	283.2	1537.84	248.78	1110.82
AT5G25280	20.8702	20.8702	29.81	29.81
AT5G26610	260.731	6931.47	96.97	96.97
AT5G36170	113.786	365.819	85.23	168.99
AT5G44080	63.7166	63.7166	25.09	47.97
AT5G47640	38.2146	38.2146	29.62	29.62
AT5G50860	50.144	99.0564	40.88	82.32
AT5G52110	111.406	232.939	118.66	180.74
AT5G53500	45.3448	45.3448	18.89	56.52
AT5G57685	27.2322	27.2322	7.19	42.55
AT5G59610	69.8671	176.577	159.27	159.27
AT5G60680	17.695	43.213	41.23	70.18
AT5G60890	14.007	23.0884	13.11	17.92
AT5G61770	119.207	235.283	83.96	159.1
AT5G61790	787.185	787.185	64.19	128.22
AT5G62220	39.9443	216.332	90.88	90.88
AT5G63150	6931.47	6931.47	240.86	6931.47
AT5G63470	37.0104	201.341	82.55	347.53
AT5G66730	73.7991	73.7991	45.14	75.61
AT5G67300	19.2722	47.7204	16.96	37.38
